# Supplementary material for: Placental crises: disruptive selection and maternal under‐investment as the foundations of mammalian placental evolution and dysfunction
Source: Biol Rev Camb Philos Soc. 2026 Jan 31;101(4):1627–40. doi: 10.1002/brv.70139 (PMC13326773; doi:10.1002/brv.70139)
Supplement: Supplementary file 2 — Data S1. Full maternal investment and placental type data. [file BRV-101-1627-s001.xls]

## Sheet: MIDataHuijsmans et al., 2024
Species	Key	Subclass	Family	Order	Name	Adult_mass	Adult_mass_log10	Male_adult_mass	Male_adult_mass_log10	Female_adult_mass	Female_adult_mass_log10	Litter_mass	Litter_mass_log10	Investment_duration	Investment_duration_log10	Lifespan	Lifespan_log10	MI
Echinops telfairi	Echinops_telfairi_TENRECIDAE_AFROSORICIDA	Eutheria	Tenrecidae	Afrosoricida	Lesser hedgehog tenrec	0.166125	-0.779565	NA	NA	NA	NA	0.2745	-0.561458	86.8284	1.93866	6939.75	3.84134	0.272402
Tenrec ecaudatus	Tenrec_ecaudatus_TENRECIDAE_AFROSORICIDA	Eutheria	Tenrecidae	Afrosoricida	Tailless tenrec	0.885795	-0.0526668	NA	NA	NA	NA	3.80025	0.579812	87.24	1.94072	3177.68	3.50211	0.806231
Antilocapra americana	Antilocapra_americana_ANTILOCAPRIDAE_CETARTIODACTYLA	Eutheria	Antilocapridae	Cetartiodactyla	Pronghorn	45.375	1.65682	61.7	1.79029	NA	NA	16.821	1.22585	338.445	2.52949	5661.38	3.75292	0.139919
Aepyceros melampus	Aepyceros_melampus_BOVIDAE_CETARTIODACTYLA	Eutheria	Bovidae	Cetartiodactyla	Impala	52.5	1.72016	62.5	1.79588	NA	NA	15.9	1.2014	363.74	2.56079	9350.4	3.97083	0.068725
Alcelaphus buselaphus	Alcelaphus_buselaphus_BOVIDAE_CETARTIODACTYLA	Eutheria	Bovidae	Cetartiodactyla	Hartebeest	159	2.2014	NA	NA	NA	NA	47.8945	1.68029	435.66	2.63915	8218.12	3.91477	0.160783
Bison bison	Bison_bison_BOVIDAE_CETARTIODACTYLA	Eutheria	Bovidae	Cetartiodactyla	American bison	624.577	2.79559	731.4	2.86415	NA	NA	158	2.19866	547.16	2.73811	12235.9	4.08764	0.201973
Bison bonasus	Bison_bonasus_BOVIDAE_CETARTIODACTYLA	Eutheria	Bovidae	Cetartiodactyla	European bison	624.577	2.79559	731.4	2.86415	NA	NA	158	2.19866	547.16	2.73811	12235.9	4.08764	0.201973
Capra caucasica	Capra_caucasica_BOVIDAE_CETARTIODACTYLA	Eutheria	Bovidae	Cetartiodactyla	Tur	69.5468	1.84228	75	1.87506	NA	NA	17.2609	1.23706	346.869	2.54017	8145.07	3.9109	-0.00183178
Capra ibex	Capra_ibex_BOVIDAE_CETARTIODACTYLA	Eutheria	Bovidae	Cetartiodactyla	Alpine ibex	77	1.88649	75	1.87506	NA	NA	18.5162	1.26755	397.27	2.59909	8145.07	3.9109	0.00340967
Capra nubiana	Capra_nubiana_BOVIDAE_CETARTIODACTYLA	Eutheria	Bovidae	Cetartiodactyla	Nubian ibex	70.5234	1.84833	75	1.87506	NA	NA	17.4178	1.24099	397.27	2.59909	8145.07	3.9109	0.00875875
Capra sibirica	Capra_sibirica_BOVIDAE_CETARTIODACTYLA	Eutheria	Bovidae	Cetartiodactyla	Siberian ibex	82.5	1.91645	80	1.90309	35	1.54407	18.5162	1.26755	398.72	2.60067	8145.07	3.9109	-0.0213314
Capra walie	Capra_walie_BOVIDAE_CETARTIODACTYLA	Eutheria	Bovidae	Cetartiodactyla	Walia	80	1.90309	75	1.87506	NA	NA	17.2609	1.23706	395.77	2.59744	8145.07	3.9109	-0.0412873
Cephalophus silvicultor	Cephalophus_silvicultor_BOVIDAE_CETARTIODACTYLA	Eutheria	Bovidae	Cetartiodactyla	Yellow-backed duiker	62.0066	1.79244	NA	NA	NA	NA	20.5125	1.31202	203.267	2.30807	8218.12	3.91477	0.0686164
Connochaetes taurinus	Connochaetes_taurinus_BOVIDAE_CETARTIODACTYLA	Eutheria	Bovidae	Cetartiodactyla	Blue wildebeest	180.5	2.25648	227	2.35603	NA	NA	51.1257	1.70864	509.32	2.70699	9021.67	3.95529	0.156577
Damaliscus pygargus	Damaliscus_pygargus_BOVIDAE_CETARTIODACTYLA	Eutheria	Bovidae	Cetartiodactyla	Bontebok (see comments	84.5	1.92686	NA	NA	NA	NA	26.487	1.42303	395	2.5966	8720.34	3.94053	0.12464
Gazella bennettii	Gazella_bennettii_BOVIDAE_CETARTIODACTYLA	Eutheria	Bovidae	Cetartiodactyla	Indian gazelle	22.2784	1.34788	15.62	1.19368	NA	NA	6.7161	0.827117	260	2.41497	8656.42	3.93734	-0.023266
Gazella dorcas	Gazella_dorcas_BOVIDAE_CETARTIODACTYLA	Eutheria	Bovidae	Cetartiodactyla	Dorcas gazelle	47.3865	1.67565	15.62	1.19368	NA	NA	6.7161	0.827117	273.94	2.43765	8656.42	3.93734	-0.292842
Gazella saudiya	Gazella_saudiya_BOVIDAE_CETARTIODACTYLA	Eutheria	Bovidae	Cetartiodactyla	Saudi gazelle	32.1857	1.50766	15.62	1.19368	NA	NA	6.7161	0.827117	273.94	2.43765	8656.42	3.93734	-0.152364
Gazella subgutturosa	Gazella_subgutturosa_BOVIDAE_CETARTIODACTYLA	Eutheria	Bovidae	Cetartiodactyla	Goitered gazelle	37.7407	1.57681	NA	NA	NA	NA	18.765	1.27335	275.484	2.4401	7305	3.86362	0.236532
Kobus kob	Kobus_kob_BOVIDAE_CETARTIODACTYLA	Eutheria	Bovidae	Cetartiodactyla	Kob	92.5176	1.96622	146	2.16435	NA	NA	31.6	1.49969	443.76	2.64715	8006.28	3.90343	0.178434
Kobus vardonii	Kobus_vardonii_BOVIDAE_CETARTIODACTYLA	Eutheria	Bovidae	Cetartiodactyla	Puku	75.749	1.87938	146	2.16435	NA	NA	31.6	1.49969	446.797	2.65011	8006.28	3.90343	0.251647
Madoqua guentheri	Madoqua_guentheri_BOVIDAE_CETARTIODACTYLA	Eutheria	Bovidae	Cetartiodactyla	Guenther's dikdik	4.55	0.658011	NA	NA	NA	NA	2.8255	0.451095	261.445	2.41738	6391.88	3.80563	0.178079
Madoqua kirkii	Madoqua_kirkii_BOVIDAE_CETARTIODACTYLA	Eutheria	Bovidae	Cetartiodactyla	Kirk's dikdik	4.8334	0.684253	NA	NA	NA	NA	1.78	0.25042	243	2.38561	6318.82	3.80064	-0.0508626
Ovibos moschatus	Ovibos_moschatus_BOVIDAE_CETARTIODACTYLA	Eutheria	Bovidae	Cetartiodactyla	Muskox	312.5	2.49485	NA	NA	NA	NA	63.0921	1.79998	471	2.67302	10007.9	4.00034	0.0418209
Ovis aries	Ovis_aries_BOVIDAE_CETARTIODACTYLA	Eutheria	Bovidae	Cetartiodactyla	Red sheep	110	2.04139	35	1.54407	NA	NA	21.35	1.3294	340.894	2.53262	8327.7	3.92053	-0.0775029
Ovis canadensis	Ovis_canadensis_BOVIDAE_CETARTIODACTYLA	Eutheria	Bovidae	Cetartiodactyla	Bighorn sheep	69.125	1.83964	119	2.07555	NA	NA	28.84	1.46	332	2.52114	8766	3.9428	0.219524
Ovis dalli	Ovis_dalli_BOVIDAE_CETARTIODACTYLA	Eutheria	Bovidae	Cetartiodactyla	Dall's sheep	70.1941	1.8463	119	2.07555	NA	NA	29.68	1.47246	307.033	2.48718	8766	3.9428	0.219662
Ovis nivicola	Ovis_nivicola_BOVIDAE_CETARTIODACTYLA	Eutheria	Bovidae	Cetartiodactyla	Snow sheep	69.125	1.83964	119	2.07555	NA	NA	28	1.44716	332	2.52114	8766	3.9428	0.206687
Redunca fulvorufula	Redunca_fulvorufula_BOVIDAE_CETARTIODACTYLA	Eutheria	Bovidae	Cetartiodactyla	Mountain reedbuck	30	1.47712	NA	NA	NA	NA	8.6355	0.936287	305.11	2.48446	5801.39	3.76353	-0.00834029
Saiga tatarica	Saiga_tatarica_BOVIDAE_CETARTIODACTYLA	Eutheria	Bovidae	Cetartiodactyla	Steppe saiga	37.992	1.57969	NA	NA	NA	NA	22.8375	1.35865	235.678	2.37232	4383	3.64177	0.305935
Sylvicapra grimmia	Sylvicapra_grimmia_BOVIDAE_CETARTIODACTYLA	Eutheria	Bovidae	Cetartiodactyla	Bush duiker	18.5	1.26717	NA	NA	NA	NA	4.95554	0.695091	290.915	2.46377	5624.85	3.75011	-0.0780892
Syncerus caffer	Syncerus_caffer_BOVIDAE_CETARTIODACTYLA	Eutheria	Bovidae	Cetartiodactyla	African buffalo	646.333	2.81046	NA	NA	NA	NA	179.28	2.25353	622.355	2.79404	10884.5	4.03681	0.255541
Camelus dromedarius	Camelus_dromedarius_CAMELIDAE_CETARTIODACTYLA	Eutheria	Camelidae	Cetartiodactyla	One-humped camel	434	2.63749	NA	NA	NA	NA	253.484	2.40395	868.394	2.93872	14610	4.16465	0.579388
Lama glama	Lama_glama_CAMELIDAE_CETARTIODACTYLA	Eutheria	Camelidae	Cetartiodactyla	Guanaco	112.5	2.05115	NA	NA	NA	NA	29	1.4624	550.576	2.74082	22450.7	4.35123	0.0887647
Alces alces	Alces_alces_CERVIDAE_CETARTIODACTYLA	Eutheria	Cervidae	Cetartiodactyla	Eurasian elk	351	2.54531	789	2.89708	NA	NA	116.422	2.06604	345.987	2.53906	9861.75	3.99395	0.239033
Alces americanus	Alces_americanus_CERVIDAE_CETARTIODACTYLA	Eutheria	Cervidae	Cetartiodactyla	Moose	368.5	2.56644	789	2.89708	NA	NA	119.38	2.07693	350.008	2.54408	9861.75	3.99395	0.233256
Capreolus capreolus	Capreolus_capreolus_CERVIDAE_CETARTIODACTYLA	Eutheria	Cervidae	Cetartiodactyla	European roe	21.6667	1.33579	20.5	1.31175	NA	NA	15.5161	1.19078	242	2.38382	6391.88	3.80563	0.344311
Capreolus pygargus	Capreolus_pygargus_CERVIDAE_CETARTIODACTYLA	Eutheria	Cervidae	Cetartiodactyla	Siberian roe	21.6667	1.33579	20.5	1.31175	NA	NA	16.4723	1.21675	287.64	2.45885	6391.88	3.80563	0.385213
Cervus elaphus	Cervus_elaphus_CERVIDAE_CETARTIODACTYLA	Eutheria	Cervidae	Cetartiodactyla	Red deer (see comments	160.167	2.20457	122	2.08636	NA	NA	48.5415	1.68611	400.401	2.6025	11505.4	4.0609	0.156662
Cervus nippon	Cervus_nippon_CERVIDAE_CETARTIODACTYLA	Eutheria	Cervidae	Cetartiodactyla	Sika	53	1.72428	NA	NA	NA	NA	28.59	1.45621	396.232	2.59795	9606.08	3.98255	0.327494
Dama dama	Dama_dama_CERVIDAE_CETARTIODACTYLA	Eutheria	Cervidae	Cetartiodactyla	Fallow deer	63.6123	1.80354	63.7	1.80414	NA	NA	24.1499	1.38292	415.92	2.61901	9131.25	3.96053	0.192102
Odocoileus hemionus	Odocoileus_hemionus_CERVIDAE_CETARTIODACTYLA	Eutheria	Cervidae	Cetartiodactyla	Mule deer	57	1.75587	112.3	2.05038	NA	NA	37.9525	1.57924	281.486	2.44946	8035.5	3.90501	0.394548
Odocoileus virginianus	Odocoileus_virginianus_CERVIDAE_CETARTIODACTYLA	Eutheria	Cervidae	Cetartiodactyla	White-tailed deer	65.32	1.81505	44.8	1.65128	NA	NA	57.5096	1.75974	330.39	2.51903	8400.75	3.92432	0.539411
Pudu puda	Pudu_puda_CERVIDAE_CETARTIODACTYLA	Eutheria	Cervidae	Cetartiodactyla	Southern pudu	9.64262	0.984195	NA	NA	NA	NA	2.9491	0.469689	266.619	2.42589	7670.25	3.88481	-0.0743962
Rangifer tarandus	Rangifer_tarandus_CERVIDAE_CETARTIODACTYLA	Eutheria	Cervidae	Cetartiodactyla	Reindeer	101.25	2.0054	110.5	2.04336	NA	NA	27.39	1.43759	342.5	2.53466	7925.93	3.89905	0.0611994
Okapia johnstoni	Okapia_johnstoni_GIRAFFIDAE_CETARTIODACTYLA	Eutheria	Giraffidae	Cetartiodactyla	Okapi	230.001	2.36173	NA	NA	NA	NA	77	1.88649	646.583	2.81062	12235.9	4.08764	0.267036
Hippopotamus amphibius	Hippopotamus_amphibius_HIPPOPOTAMIDAE_CETARTIODACTYLA	Eutheria	Hippopotamidae	Cetartiodactyla	Common hippopotamus	2640	3.4216	1600	3.20412	NA	NA	237.5	2.37566	569.055	2.75515	22353.3	4.34934	-0.14112
Sus scrofa	Sus_scrofa_SUIDAE_CETARTIODACTYLA	Eutheria	Suidae	Cetartiodactyla	Wild boar	135	2.13033	172	2.23553	NA	NA	36.0217	1.55656	213.08	2.32854	9861.75	3.99395	0.0346795
Pecari tajacu	Pecari_tajacu_TAYASSUIDAE_CETARTIODACTYLA	Eutheria	Tayassuidae	Cetartiodactyla	Collared peccary	20.5	1.31175	12.3	1.08991	NA	NA	8.88342	0.94858	193.73	2.2872	11505.4	4.0609	0.102984
Ailurus fulgens	Ailurus_fulgens_AILURIDAE_CARNIVORA	Eutheria	Ailuridae	Carnivora	Red panda	4.74754	0.676469	NA	NA	NA	NA	2.28	0.357935	260.372	2.41559	6939.75	3.84134	0.0691289
Canis latrans	Canis_latrans_CANIDAE_CARNIVORA	Eutheria	Canidae	Carnivora	Coyote	11.05	1.04336	10.6	1.02531	NA	NA	8.50278	0.929561	117.313	2.06935	7974.62	3.90171	0.265051
Canis lupus	Canis_lupus_CANIDAE_CARNIVORA	Eutheria	Canidae	Carnivora	Wolf	29.1908	1.46525	27.6236	1.44128	21.0012	1.32224	26.145	1.41739	109.197	2.03821	10774.9	4.03241	0.393894
Cuon alpinus	Cuon_alpinus_CANIDAE_CARNIVORA	Eutheria	Canidae	Carnivora	Dhole	15.75	1.19728	NA	NA	NA	NA	10.105	1.00454	118.83	2.07493	5880.52	3.76942	0.212426
Nyctereutes procyonoides	Nyctereutes_procyonoides_CANIDAE_CARNIVORA	Eutheria	Canidae	Carnivora	Raccoon dog	4.232	0.626546	3.47	0.540329	NA	NA	4.914	0.691435	110.185	2.04212	6063.15	3.7827	0.370059
Urocyon cinereoargenteus	Urocyon_cinereoargenteus_CANIDAE_CARNIVORA	Eutheria	Canidae	Carnivora	Gray fox	4.22	0.625312	3.719	0.570426	NA	NA	2.02417	0.306248	116.48	2.06625	5917.05	3.77211	-0.00929565
Vulpes pallida	Vulpes_pallida_CANIDAE_CARNIVORA	Eutheria	Canidae	Carnivora	Pale fox	10.1489	1.00642	10.6	1.02531	NA	NA	8.32833	0.920558	116.986	2.06813	7974.62	3.90171	0.286699
Vulpes vulpes	Vulpes_vulpes_CANIDAE_CARNIVORA	Eutheria	Canidae	Carnivora	Red fox	4.5803	0.660894	6.26	0.796574	NA	NA	6.6113	0.820287	102.062	2.00887	7779.82	3.89097	0.463571
Cryptoprocta ferox	Cryptoprocta_ferox_EUPLERIDAE_CARNIVORA	Eutheria	Eupleridae	Carnivora	Fossa	9.5	0.977724	NA	NA	NA	NA	15.7558	1.19744	220.308	2.34303	8437.27	3.9262	0.642278
Galidia elegans	Galidia_elegans_EUPLERIDAE_CARNIVORA	Eutheria	Eupleridae	Carnivora	Ring-tailed mongoose	0.8	-0.09691	NA	NA	NA	NA	0.183	-0.737549	135.38	2.13155	9496.5	3.97756	-0.436158
Acinonyx jubatus	Acinonyx_jubatus_FELIDAE_CARNIVORA	Eutheria	Felidae	Carnivora	Cheetah	50.5779	1.70396	NA	NA	NA	NA	5.8976	0.770675	197.12	2.29473	7487.62	3.87434	-0.401394
Felis catus	Felis_catus_FELIDAE_CARNIVORA	Eutheria	Felidae	Carnivora	Domestic cat	4.57308	0.660209	NA	NA	NA	NA	2.35014	0.371094	145.505	2.16288	12418.5	4.09407	0.0455973
Felis chaus	Felis_chaus_FELIDAE_CARNIVORA	Eutheria	Felidae	Carnivora	Jungle cat	10	1	NA	NA	NA	NA	6.6375	0.822005	153.702	2.18668	7305	3.86362	0.217102
Felis silvestris	Felis_silvestris_FELIDAE_CARNIVORA	Eutheria	Felidae	Carnivora	Wildcat	5.03654	0.702132	NA	NA	NA	NA	2.35014	0.371094	146.224	2.16502	10227	4.00975	0.0109657
Leopardus pardalis	Leopardus_pardalis_FELIDAE_CARNIVORA	Eutheria	Felidae	Carnivora	Ocelot	10.5	1.02119	NA	NA	NA	NA	5.644	0.751587	186.531	2.27075	10300	4.01284	0.145695
Leopardus wiedii	Leopardus_wiedii_FELIDAE_CARNIVORA	Eutheria	Felidae	Carnivora	Margay	3.6	0.556303	NA	NA	NA	NA	1.17765	0.0710162	137.264	2.13756	8781.22	3.94355	-0.17263
Lynx lynx	Lynx_lynx_FELIDAE_CARNIVORA	Eutheria	Felidae	Carnivora	Eurasian lynx	21.15	1.32531	NA	NA	NA	NA	4.185	0.621695	153.495	2.18609	9788.7	3.99073	-0.255355
Lynx rufus	Lynx_rufus_FELIDAE_CARNIVORA	Eutheria	Felidae	Carnivora	Bobcat	9.4	0.973128	NA	NA	NA	NA	4.7058	0.672633	147.85	2.16982	11809.8	4.07224	0.086848
Neofelis nebulosa	Neofelis_nebulosa_FELIDAE_CARNIVORA	Eutheria	Felidae	Carnivora	Clouded leopard	19.5	1.29003	NA	NA	NA	NA	12.2119	1.08678	222.792	2.3479	7231.95	3.85926	0.271427
Panthera leo	Panthera_leo_FELIDAE_CARNIVORA	Eutheria	Felidae	Carnivora	Lion	149.062	2.17337	188	2.27416	NA	NA	23.956	1.37941	325	2.51188	10957.5	4.03971	-0.141973
Panthera onca	Panthera_onca_FELIDAE_CARNIVORA	Eutheria	Felidae	Carnivora	Jaguar	81.15	1.90929	NA	NA	NA	NA	10.067	1.0029	226.745	2.35554	10360.9	4.0154	-0.328769
Panthera pardus	Panthera_pardus_FELIDAE_CARNIVORA	Eutheria	Felidae	Carnivora	Leopard	53.075	1.72489	NA	NA	NA	NA	4.1516	0.618216	207	2.31597	9971.33	3.99875	-0.567129
Panthera tigris	Panthera_tigris_FELIDAE_CARNIVORA	Eutheria	Felidae	Carnivora	Tiger	128.8	2.10992	340.5	2.53212	NA	NA	28.2777	1.45144	226.19	2.35447	9606.08	3.98255	-0.0482063
Pardofelis marmorata	Pardofelis_marmorata_FELIDAE_CARNIVORA	Eutheria	Felidae	Carnivora	Marbled cat	47.3625	1.67543	NA	NA	NA	NA	3.88	0.588832	207	2.31597	9971.33	3.99875	-0.555157
Prionailurus bengalensis	Prionailurus_bengalensis_FELIDAE_CARNIVORA	Eutheria	Felidae	Carnivora	Leopard cat	4.15	0.618048	NA	NA	NA	NA	1.55	0.190332	110.787	2.04449	6318.82	3.80064	-0.123467
Puma concolor	Puma_concolor_FELIDAE_CARNIVORA	Eutheria	Felidae	Carnivora	Cougar	48	1.68124	NA	NA	NA	NA	9.66	0.984977	182.3	2.26079	8692.95	3.93917	-0.174848
Atilax paludinosus	Atilax_paludinosus_HERPESTIDAE_CARNIVORA	Eutheria	Herpestidae	Carnivora	Marsh mongoose	3.3	0.518514	NA	NA	NA	NA	1.1	0.0413927	112	2.04922	7597.2	3.88065	-0.188233
Herpestes ichneumon	Herpestes_ichneumon_HERPESTIDAE_CARNIVORA	Eutheria	Herpestidae	Carnivora	Egyptian mongoose	2.95001	0.469823	NA	NA	NA	NA	2.364	0.373647	133.787	2.12641	7305	3.86362	0.200099
Herpestes javanicus	Herpestes_javanicus_HERPESTIDAE_CARNIVORA	Eutheria	Herpestidae	Carnivora	Small asian mongoose	0.775	-0.110698	NA	NA	NA	NA	0.60775	-0.216275	99	1.99564	6063.15	3.7827	0.0695993
Suricata suricatta	Suricata_suricatta_HERPESTIDAE_CARNIVORA	Eutheria	Herpestidae	Carnivora	Meerkat	0.776	-0.110138	NA	NA	NA	NA	0.87043	-0.0602661	121	2.08279	7524.15	3.87646	0.242482
Crocuta crocuta	Crocuta_crocuta_HYAENIDAE_CARNIVORA	Eutheria	Hyaenidae	Carnivora	Spotted hyena	63	1.79934	45	1.65321	NA	NA	29	1.4624	431.709	2.63519	15011.8	4.17643	0.278317
Hyaena brunnea	Hyaena_brunnea_HYAENIDAE_CARNIVORA	Eutheria	Hyaenidae	Carnivora	Brown hyena	42.9779	1.63325	NA	NA	NA	NA	63.02	1.79948	396.183	2.5979	11651.5	4.06638	0.746869
Mephitis mephitis	Mephitis_mephitis_MEPHITIDAE_CARNIVORA	Eutheria	Mephitidae	Carnivora	Striped skunk	2.94999	0.469821	5.05	0.703291	NA	NA	2.51685	0.400857	123	2.08991	5076.98	3.70561	0.220046
Spilogale gracilis	Spilogale_gracilis_MEPHITIDAE_CARNIVORA	Eutheria	Mephitidae	Carnivora	Western spotted skunk	0.612	-0.213249	0.734	-0.134304	0.3545	-0.450384	0.8112	-0.0908721	89.435	1.95151	5113.5	3.70872	0.271976
Spilogale putorius	Spilogale_putorius_MEPHITIDAE_CARNIVORA	Eutheria	Mephitidae	Carnivora	Eastern spotted skunk	0.583245	-0.234149	NA	NA	NA	NA	0.8	-0.09691	82.99	1.91903	3835.12	3.58378	0.276952
Eira barbara	Eira_barbara_MUSTELIDAE_CARNIVORA	Eutheria	Mustelidae	Carnivora	Tayra	4.13499	0.616474	NA	NA	NA	NA	3.415	0.533391	149.136	2.17358	8145.07	3.9109	0.246596
Enhydra lutris	Enhydra_lutris_MUSTELIDAE_CARNIVORA	Eutheria	Mustelidae	Carnivora	Sea otter	24.5	1.38917	29	1.4624	20	1.30103	12.5407	1.09832	391.403	2.59262	10957.5	4.03971	0.24877
Ictonyx libyca	Ictonyx_libyca_MUSTELIDAE_CARNIVORA	Eutheria	Mustelidae	Carnivora	Saharan striped polecat	0.36259	-0.440584	NA	NA	NA	NA	0.5	-0.30103	82.5012	1.91646	2097.14	3.32163	0.244948
Ictonyx striatus	Ictonyx_striatus_MUSTELIDAE_CARNIVORA	Eutheria	Mustelidae	Carnivora	Striped polecat	0.81102	-0.0909684	NA	NA	NA	NA	0.3689	-0.433091	115.523	2.06267	5256.56	3.7207	-0.150377
Lontra canadensis	Lontra_canadensis_MUSTELIDAE_CARNIVORA	Eutheria	Mustelidae	Carnivora	North american river otter	8.08742	0.90781	NA	NA	NA	NA	4.0317	0.605488	183.176	2.26287	9861.75	3.99395	0.0928386
Martes americana	Martes_americana_MUSTELIDAE_CARNIVORA	Eutheria	Mustelidae	Carnivora	American marten	0.892	-0.0496351	NA	NA	NA	NA	1.07016	0.0294487	73.73	1.86764	6939.75	3.84134	0.238792
Martes martes	Martes_martes_MUSTELIDAE_CARNIVORA	Eutheria	Mustelidae	Carnivora	European pine marten	1.3	0.113942	NA	NA	NA	NA	2.584	0.412293	87.5453	1.94223	6647.55	3.82266	0.499691
Martes zibellina	Martes_zibellina_MUSTELIDAE_CARNIVORA	Eutheria	Mustelidae	Carnivora	Sable	1.0667	0.0280423	1.5	0.176091	1.125	0.0511525	1.878	0.273696	85.6402	1.93268	8035.5	3.90501	0.431024
Mustela erminea	Mustela_erminea_MUSTELIDAE_CARNIVORA	Eutheria	Mustelidae	Carnivora	Ermine	0.11033	-0.957306	0.324	-0.489455	NA	NA	0.17948	-0.745983	88.6114	1.94749	4565.62	3.6595	0.238264
Mustela frenata	Mustela_frenata_MUSTELIDAE_CARNIVORA	Eutheria	Mustelidae	Carnivora	Long-tailed weasel	0.170315	-0.768747	NA	NA	NA	NA	0.215212	-0.667134	61.9575	1.79209	3214.2	3.50707	0.128514
Mustela nivalis	Mustela_nivalis_MUSTELIDAE_CARNIVORA	Eutheria	Mustelidae	Carnivora	Least weasel	0.04975	-1.30321	0.115	-0.939302	NA	NA	0.226613	-0.644715	77.143	1.8873	3652.5	3.56259	0.616805
Neovison vison	Neovison_vison_MUSTELIDAE_CARNIVORA	Eutheria	Mustelidae	Carnivora	American mink	0.89975	-0.0458781	1.71	0.232996	NA	NA	0.5236	-0.281	85.2206	1.93054	4163.85	3.6195	-0.0622824
Poecilogale albinucha	Poecilogale_albinucha_MUSTELIDAE_CARNIVORA	Eutheria	Mustelidae	Carnivora	African striped weasel	0.28283	-0.548475	NA	NA	NA	NA	0.11075	-0.955656	103.1	2.01326	2279.77	3.35789	-0.300196
Taxidea taxus	Taxidea_taxus_MUSTELIDAE_CARNIVORA	Eutheria	Mustelidae	Carnivora	American badger	8	0.90309	NA	NA	NA	NA	9	0.954243	94.9325	1.97741	9496.5	3.97756	0.388738
Odobenus rosmarus	Odobenus_rosmarus_ODOBENIDAE_CARNIVORA	Eutheria	Odobenidae	Carnivora	Walrus	1200	3.07918	1500	3.17609	900	2.95424	236	2.37291	1023.69	3.01017	14610	4.16465	0.193215
Arctocephalus australis	Arctocephalus_australis_OTARIIDAE_CARNIVORA	Eutheria	Otariidae	Carnivora	South american fur seal	67.9794	1.83238	NA	NA	NA	NA	18.5833	1.26912	629.133	2.79874	11176.6	4.04831	0.0899607
Arctocephalus forsteri	Arctocephalus_forsteri_OTARIIDAE_CARNIVORA	Eutheria	Otariidae	Carnivora	Australasian fur seal	67.9794	1.83238	NA	NA	NA	NA	15.4173	1.18801	599.235	2.7776	11176.6	4.04831	0.00463729
Arctocephalus galapagoensis	Arctocephalus_galapagoensis_OTARIIDAE_CARNIVORA	Eutheria	Otariidae	Carnivora	Galapagos fur seal	45	1.65321	NA	NA	NA	NA	15	1.17609	694.058	2.8414	11176.6	4.04831	0.155239
Arctocephalus gazella	Arctocephalus_gazella_OTARIIDAE_CARNIVORA	Eutheria	Otariidae	Carnivora	Antarctic fur seal	67.9794	1.83238	NA	NA	NA	NA	15.3333	1.18564	532.232	2.7261	11176.6	4.04831	-0.00798071
Arctocephalus pusillus	Arctocephalus_pusillus_OTARIIDAE_CARNIVORA	Eutheria	Otariidae	Carnivora	Brown fur seal	127.551	2.10568	NA	NA	NA	NA	26.15	1.41747	711.83	2.85238	11724.5	4.0691	0.0204369
Arctocephalus townsendi	Arctocephalus_townsendi_OTARIIDAE_CARNIVORA	Eutheria	Otariidae	Carnivora	Guadalupe fur seal	101.064	2.0046	170	2.23045	50	1.69897	18.5833	1.26912	576.38	2.76071	11176.6	4.04831	-0.06162
Arctocephalus tropicalis	Arctocephalus_tropicalis_OTARIIDAE_CARNIVORA	Eutheria	Otariidae	Carnivora	Subantarctic fur seal	71.1113	1.85194	NA	NA	NA	NA	17.84	1.25139	629.703	2.79914	8400.75	3.92432	0.0559529
Callorhinus ursinus	Callorhinus_ursinus_OTARIIDAE_CARNIVORA	Eutheria	Otariidae	Carnivora	Northern fur seal	55.4648	1.74402	29	1.4624	NA	NA	12.11	1.08314	361.749	2.55841	12783.8	4.10666	-0.0699532
Eumetopias jubatus	Eumetopias_jubatus_OTARIIDAE_CARNIVORA	Eutheria	Otariidae	Carnivora	Steller sea lion	382.467	2.58259	1000	3	273	2.43616	106.61	2.0278	659.05	2.81892	11980.2	4.07846	0.225302
Neophoca cinerea	Neophoca_cinerea_OTARIIDAE_CARNIVORA	Eutheria	Otariidae	Carnivora	Australian sealion	189.275	2.27709	NA	NA	77.1	1.88705	59.724	1.77615	870.652	2.93984	8802.52	3.94461	0.253183
Zalophus californianus	Zalophus_californianus_OTARIIDAE_CARNIVORA	Eutheria	Otariidae	Carnivora	California sealion	158.597	2.2003	390	2.59106	110	2.04139	27.5	1.43933	649.84	2.81281	13039.4	4.11526	-0.044693
Zalophus wollebaeki	Zalophus_wollebaeki_OTARIIDAE_CARNIVORA	Eutheria	Otariidae	Carnivora	Galapagos sea lion	158.597	2.2003	332.5	2.52179	95.5	1.98	25	1.39794	657.938	2.81819	13039.4	4.11526	-0.0850154
Cystophora cristata	Cystophora_cristata_PHOCIDAE_CARNIVORA	Eutheria	Phocidae	Carnivora	Hooded seal	245.448	2.38996	NA	NA	NA	NA	44.0385	1.64383	343.711	2.53619	12783.8	4.10666	-0.0538371
Erignathus barbatus	Erignathus_barbatus_PHOCIDAE_CARNIVORA	Eutheria	Phocidae	Carnivora	Bearded seal	283.333	2.4523	NA	NA	NA	NA	75.3353	1.877	293.169	2.46712	11488	4.06025	0.113455
Halichoerus grypus	Halichoerus_grypus_PHOCIDAE_CARNIVORA	Eutheria	Phocidae	Carnivora	Grey seal	197.57	2.29572	NA	NA	NA	NA	42.1485	1.62478	310.008	2.49137	17047.1	4.23165	-0.00300121
Histriophoca fasciata	Histriophoca_fasciata_PHOCIDAE_CARNIVORA	Eutheria	Phocidae	Carnivora	Ribbon seal	68.25	1.8341	NA	NA	NA	NA	28.0771	1.44835	324.18	2.51079	11322.8	4.05395	0.210448
Hydrurga leptonyx	Hydrurga_leptonyx_PHOCIDAE_CARNIVORA	Eutheria	Phocidae	Carnivora	Leopard seal	375.671	2.57481	NA	NA	NA	NA	51.2624	1.7098	319.565	2.50456	9496.5	3.97756	-0.14874
Leptonychotes weddellii	Leptonychotes_weddellii_PHOCIDAE_CARNIVORA	Eutheria	Phocidae	Carnivora	Weddell seal	410.833	2.61367	NA	NA	NA	NA	113.959	2.05675	355.36	2.55067	9131.25	3.96053	0.17489
Lobodon carcinophaga	Lobodon_carcinophaga_PHOCIDAE_CARNIVORA	Eutheria	Phocidae	Carnivora	Crabeater seal	238.333	2.37718	NA	NA	NA	NA	120	2.07918	297.81	2.47394	14244.8	4.15365	0.379807
Mirounga angustirostris	Mirounga_angustirostris_PHOCIDAE_CARNIVORA	Eutheria	Phocidae	Carnivora	Northern elephant seal	914.529	2.9612	NA	NA	NA	NA	129.128	2.11102	317.63	2.50192	7411.53	3.86991	-0.0711527
Mirounga leonina	Mirounga_leonina_PHOCIDAE_CARNIVORA	Eutheria	Phocidae	Carnivora	Southern elephant seal	1400	3.14613	NA	NA	NA	NA	124.5	2.09517	260.708	2.41615	8400.75	3.92432	-0.258712
Pagophilus groenlandicus	Pagophilus_groenlandicus_PHOCIDAE_CARNIVORA	Eutheria	Phocidae	Carnivora	Harp seal	141.125	2.1496	NA	NA	NA	NA	32.7886	1.51572	254.256	2.40527	15340.5	4.18584	-0.00700818
Phoca largha	Phoca_largha_PHOCIDAE_CARNIVORA	Eutheria	Phocidae	Carnivora	Spotted seal	93.0979	1.96894	NA	NA	NA	NA	23.945	1.37921	300.77	2.47823	17385.9	4.2402	0.0220787
Phoca vitulina	Phoca_vitulina_PHOCIDAE_CARNIVORA	Eutheria	Phocidae	Carnivora	Harbor seal	94.2833	1.97443	NA	NA	NA	NA	23.945	1.37921	283.94	2.45323	17385.9	4.2402	0.0125075
Pusa caspica	Pusa_caspica_PHOCIDAE_CARNIVORA	Eutheria	Phocidae	Carnivora	Caspian seal	86.6583	1.93781	NA	NA	NA	NA	23.945	1.37921	319.69	2.50473	18262.5	4.26156	0.0533821
Pusa hispida	Pusa_hispida_PHOCIDAE_CARNIVORA	Eutheria	Phocidae	Carnivora	Ringed seal	88.07	1.94483	NA	NA	NA	NA	14	1.14613	299.698	2.47668	16801.5	4.22535	-0.191154
Pusa sibirica	Pusa_sibirica_PHOCIDAE_CARNIVORA	Eutheria	Phocidae	Carnivora	Baikal seal	89.5	1.95182	NA	NA	NA	NA	67.569	1.82975	342.832	2.53508	20454	4.31078	0.498237
Bassariscus astutus	Bassariscus_astutus_PROCYONIDAE_CARNIVORA	Eutheria	Procyonidae	Carnivora	Ringtail	1.01037	0.00448044	NA	NA	NA	NA	0.7761	-0.110082	108.07	2.03371	6939.75	3.84134	0.0870523
Nasua nasua	Nasua_nasua_PROCYONIDAE_CARNIVORA	Eutheria	Procyonidae	Carnivora	South american coati	4	0.60206	NA	NA	NA	NA	2.7813	0.444248	160.03	2.2042	8656.42	3.93734	0.175599
Procyon lotor	Procyon_lotor_PROCYONIDAE_CARNIVORA	Eutheria	Procyonidae	Carnivora	Raccoon	5.075	0.705436	5.13	0.710117	NA	NA	3.98325	0.600238	154.914	2.19009	7670.25	3.88481	0.242336
Ailuropoda melanoleuca	Ailuropoda_melanoleuca_URSIDAE_CARNIVORA	Eutheria	Ursidae	Carnivora	Giant panda	117.5	2.07004	NA	NA	NA	NA	33.88	1.52994	313.179	2.49579	13441.2	4.12844	0.0917605
Ursus arctos	Ursus_arctos_URSIDAE_CARNIVORA	Eutheria	Ursidae	Carnivora	Brown bear	240.5	2.38112	180.9	2.25744	NA	NA	59.02	1.771	316	2.49969	18262.5	4.26156	0.0734614
Ursus maritimus	Ursus_maritimus_URSIDAE_CARNIVORA	Eutheria	Ursidae	Carnivora	Polar bear	371.704	2.5702	427	2.63043	NA	NA	29.465	1.46931	473.856	2.67565	16436.2	4.2158	-0.351332
Arctictis binturong	Arctictis_binturong_VIVERRIDAE_CARNIVORA	Eutheria	Viverridae	Carnivora	Binturong	13	1.11394	NA	NA	NA	NA	5.25	0.720159	171	2.233	9934.8	3.99716	0.029192
Civettictis civetta	Civettictis_civetta_VIVERRIDAE_CARNIVORA	Eutheria	Viverridae	Carnivora	African civet	13.6667	1.13566	NA	NA	NA	NA	3.49734	0.543738	188.4	2.27508	10227	4.00975	-0.157018
Eubalaena australis	Eubalaena_australis_BALAENIDAE_CETARTIODACTYLA	Eutheria	Balaenidae	Cetartiodactyla	Southern right whale	23000	4.36173	NA	NA	NA	NA	872.756	2.94089	587.73	2.76918	25567.5	4.40769	-0.359254
Eubalaena glacialis	Eubalaena_glacialis_BALAENIDAE_CETARTIODACTYLA	Eutheria	Balaenidae	Cetartiodactyla	North atlantic right whale	23000	4.36173	NA	NA	NA	NA	5000	3.69897	561.032	2.74899	24471.8	4.38867	0.394805
Eubalaena japonica	Eubalaena_japonica_BALAENIDAE_CETARTIODACTYLA	Eutheria	Balaenidae	Cetartiodactyla	North pacific right whale	23000	4.36173	NA	NA	NA	NA	5000	3.69897	623.348	2.79473	24471.8	4.38867	0.403908
Balaenoptera musculus	Balaenoptera_musculus_BALAENOPTERIDAE_CETARTIODACTYLA	Eutheria	Balaenopteridae	Cetartiodactyla	Blue whale	149000	5.17319	NA	NA	NA	NA	17000	4.23045	539.33	2.73185	40177.5	4.60398	0.244315
Balaenoptera physalus	Balaenoptera_physalus_BALAENOPTERIDAE_CETARTIODACTYLA	Eutheria	Balaenopteridae	Cetartiodactyla	Fin whale	38800	4.58883	NA	NA	NA	NA	6400	3.80618	558.917	2.74735	42369	4.62705	0.311779
Delphinus capensis	Delphinus_capensis_DELPHINIDAE_CETARTIODACTYLA	Eutheria	Delphinidae	Cetartiodactyla	Long-beaked common dolphin	77.8183	1.89108	NA	NA	NA	NA	39.6	1.5977	635.388	2.80304	10601.4	4.02536	0.370298
Delphinus delphis	Delphinus_delphis_DELPHINIDAE_CETARTIODACTYLA	Eutheria	Delphinidae	Cetartiodactyla	Short-beaked common dolphin	77.8183	1.89108	NA	NA	NA	NA	39.6	1.5977	659.204	2.81902	10601.4	4.02536	0.373478
Orcaella brevirostris	Orcaella_brevirostris_DELPHINIDAE_CETARTIODACTYLA	Eutheria	Delphinidae	Cetartiodactyla	Irrawady dolphin	190	2.27875	NA	NA	NA	NA	45	1.65321	897.379	2.95298	10957.5	4.03971	0.131471
Stenella clymene	Stenella_clymene_DELPHINIDAE_CETARTIODACTYLA	Eutheria	Delphinidae	Cetartiodactyla	Clymene dolphin	75	1.87506	NA	NA	NA	NA	40	1.60206	724.522	2.86005	10601.4	4.02536	0.399405
Stenella coeruleoalba	Stenella_coeruleoalba_DELPHINIDAE_CETARTIODACTYLA	Eutheria	Delphinidae	Cetartiodactyla	Striped dolphin	122.95	2.08973	NA	NA	NA	NA	15.5549	1.19187	824.526	2.9162	21001.9	4.32226	-0.179124
Stenella longirostris	Stenella_longirostris_DELPHINIDAE_CETARTIODACTYLA	Eutheria	Delphinidae	Cetartiodactyla	Spinner dolphin	72.6667	1.86134	NA	NA	NA	NA	39.6	1.5977	721.584	2.85829	10601.4	4.02536	0.406167
Inia geoffrensis	Inia_geoffrensis_INIIDAE_CETARTIODACTYLA	Eutheria	Iniidae	Cetartiodactyla	Amazon river dolphin	98.5	1.99344	154	2.18752	100	2	11.1192	1.04607	664.466	2.82247	11432.3	4.05813	-0.263048
Neophocaena phocaenoides	Neophocaena_phocaenoides_PHOCOENIDAE_CETARTIODACTYLA	Eutheria	Phocoenidae	Cetartiodactyla	Finless porpoise	32.5	1.51188	NA	NA	NA	NA	24.5	1.38917	639.156	2.80561	12053.2	4.0811	0.479375
Kogia breviceps	Kogia_breviceps_PHYSETERIDAE_CETARTIODACTYLA	Eutheria	Physeteridae	Cetartiodactyla	Pygmy sperm whale	424.6	2.62798	NA	NA	NA	NA	62.6	1.79657	699.561	2.84483	6209.25	3.79304	-0.0387191
Taphozous longimanus	Taphozous_longimanus_EMBALLONURIDAE_CHIROPTERA	Eutheria	Emballonuridae	Chiroptera	Long-winged tomb bat	0.02511	-1.60015	NA	NA	NA	NA	0.01188	-1.92518	129.35	2.11177	NA	NA	-0.370683
Taphozous melanopogon	Taphozous_melanopogon_EMBALLONURIDAE_CHIROPTERA	Eutheria	Emballonuridae	Chiroptera	Black-bearded tomb bat	0.02599	-1.58519	NA	NA	0.0272	-1.56543	0.02	-1.69897	182.64	2.2616	7305	3.86362	-0.127165
Hipposideros ater	Hipposideros_ater_HIPPOSIDERIDAE_CHIROPTERA	Eutheria	Hipposideridae	Chiroptera	Dusky leaf-nosed bat	0.007125	-2.14722	NA	NA	NA	NA	0.002079	-2.68215	197.75	2.29612	NA	NA	-0.633496
Hipposideros fulvus	Hipposideros_fulvus_HIPPOSIDERIDAE_CHIROPTERA	Eutheria	Hipposideridae	Chiroptera	Fulvus leaf-nosed bat	0.00839	-2.07624	NA	NA	NA	NA	0.0044775	-2.34896	138.455	2.14131	4748.25	3.67653	-0.390472
Hipposideros speoris	Hipposideros_speoris_HIPPOSIDERIDAE_CHIROPTERA	Eutheria	Hipposideridae	Chiroptera	Schneider's leaf-nosed bat	0.01039	-1.98338	NA	NA	NA	NA	0.00627845	-2.20215	187.51	2.27302	NA	NA	-0.295092
Tadarida brasiliensis	Tadarida_brasiliensis_MOLOSSIDAE_CHIROPTERA	Eutheria	Molossidae	Chiroptera	Brazilian free-tailed bat (known as the mexican free-tailed bat in north america	0.0125	-1.90309	NA	NA	NA	NA	0.0121536	-1.9153	138.235	2.14062	5478.75	3.73868	-0.101731
Natalus jamaicensis	Natalus_jamaicensis_NATALIDAE_CHIROPTERA	Eutheria	Natalidae	Chiroptera	Jamaican greater funnel-eared bat	0.0047	-2.3279	0.0056	-2.25181	0.0053	-2.27572	0.00414	-2.383	295.38	2.47038	7305	3.86362	-0.148579
Natalus major	Natalus_major_NATALIDAE_CHIROPTERA	Eutheria	Natalidae	Chiroptera	Hispaniolan greater funnel-eared bat	0.0047	-2.3279	0.0056	-2.25181	0.0053	-2.27572	0.00414	-2.383	295.38	2.47038	7305	3.86362	-0.148579
Natalus stramineus	Natalus_stramineus_NATALIDAE_CHIROPTERA	Eutheria	Natalidae	Chiroptera	Mexican greater funnel-eared bat	0.0047	-2.3279	0.0056	-2.25181	0.0053	-2.27572	0.00414	-2.383	295.38	2.47038	7305	3.86362	-0.148579
Anoura geoffroyi	Anoura_geoffroyi_PHYLLOSTOMIDAE_CHIROPTERA	Eutheria	Phyllostomidae	Chiroptera	Geoffroy's tailless bat	0.0152	-1.81816	0.0149	-1.82681	0.0147	-1.83268	0.00824	-2.08407	184.26	2.26543	3652.5	3.56259	-0.316696
Artibeus fraterculus	Artibeus_fraterculus_PHYLLOSTOMIDAE_CHIROPTERA	Eutheria	Phyllostomidae	Chiroptera	Fraternal fruit-eating bat	0.04565	-1.34056	NA	NA	NA	NA	0.03379	-1.47121	121.54	2.08472	7018.89	3.84627	-0.139172
Artibeus jamaicensis	Artibeus_jamaicensis_PHYLLOSTOMIDAE_CHIROPTERA	Eutheria	Phyllostomidae	Chiroptera	Jamaican fruit-eating bat	0.0461	-1.3363	NA	NA	NA	NA	0.03379	-1.47121	121.54	2.08472	7018.89	3.84627	-0.142735
Artibeus lituratus	Artibeus_lituratus_PHYLLOSTOMIDAE_CHIROPTERA	Eutheria	Phyllostomidae	Chiroptera	Great fruit-eating bat	0.0461	-1.3363	NA	NA	NA	NA	0.03379	-1.47121	121.54	2.08472	7018.89	3.84627	-0.142735
Artibeus obscurus	Artibeus_obscurus_PHYLLOSTOMIDAE_CHIROPTERA	Eutheria	Phyllostomidae	Chiroptera	Dark fruit-eating bat	0.04565	-1.34056	NA	NA	NA	NA	0.03379	-1.47121	121.54	2.08472	7018.89	3.84627	-0.139172
Carollia perspicillata	Carollia_perspicillata_PHYLLOSTOMIDAE_CHIROPTERA	Eutheria	Phyllostomidae	Chiroptera	Seba's short-tailed bat	0.0164	-1.78516	NA	NA	NA	NA	0.0125	-1.90309	130.63	2.11604	6209.25	3.79304	-0.193035
Leptonycteris yerbabuenae	Leptonycteris_yerbabuenae_PHYLLOSTOMIDAE_CHIROPTERA	Eutheria	Phyllostomidae	Chiroptera	Lesser long-nosed bat	0.02426	-1.61511	0.0264	-1.5784	0.0249	-1.6038	0.01417	-1.84863	163.82	2.21437	3689.03	3.56691	-0.261207
Phyllostomus hastatus	Phyllostomus_hastatus_PHYLLOSTOMIDAE_CHIROPTERA	Eutheria	Phyllostomidae	Chiroptera	Greater spear-nosed bat	0.0826	-1.08302	NA	NA	NA	NA	0.05909	-1.22849	192.82	2.28515	6574.5	3.81786	-0.0719231
Uroderma bilobatum	Uroderma_bilobatum_PHYLLOSTOMIDAE_CHIROPTERA	Eutheria	Phyllostomidae	Chiroptera	Common tent-making bat	0.01624	-1.78941	NA	NA	NA	NA	0.00814	-2.08938	166.39	2.22113	NA	NA	-0.35485
Cynopterus brachyotis	Cynopterus_brachyotis_PTEROPODIDAE_CHIROPTERA	Eutheria	Pteropodidae	Chiroptera	Lesser short-nosed fruit bat	0.0374	-1.42713	0.03445	-1.46281	0.04205	-1.37623	0.0275	-1.56067	162	2.20952	3689.03	3.56691	-0.131404
Cynopterus sphinx	Cynopterus_sphinx_PTEROPODIDAE_CHIROPTERA	Eutheria	Pteropodidae	Chiroptera	Greater short-nosed fruit bat	0.0374	-1.42713	0.03445	-1.46281	0.04205	-1.37623	0.0275	-1.56067	162	2.20952	3689.03	3.56691	-0.131404
Cynopterus titthaecheilus	Cynopterus_titthaecheilus_PTEROPODIDAE_CHIROPTERA	Eutheria	Pteropodidae	Chiroptera	Indonesian short-nosed fruit bat	0.041055	-1.38663	0.03445	-1.46281	0.04205	-1.37623	0.025	-1.60206	162	2.20952	3689.03	3.56691	-0.206659
Dobsonia moluccensis	Dobsonia_moluccensis_PTEROPODIDAE_CHIROPTERA	Eutheria	Pteropodidae	Chiroptera	Moluccan naked-backed fruit bat	0.4043	-0.393296	NA	NA	NA	NA	0.16119	-0.792662	329.53	2.51789	4495.62	3.65279	-0.166549
Eidolon dupreanum	Eidolon_dupreanum_PTEROPODIDAE_CHIROPTERA	Eutheria	Pteropodidae	Chiroptera	Malagasy straw-colored fruit bat	0.29758	-0.526396	NA	NA	NA	NA	0.121532	-0.915308	227.275	2.35655	7974.32	3.90169	-0.209999
Eidolon helvum	Eidolon_helvum_PTEROPODIDAE_CHIROPTERA	Eutheria	Pteropodidae	Chiroptera	African straw-colored fruit bat	0.28043	-0.552176	NA	NA	NA	NA	0.117031	-0.931698	282.595	2.45116	7974.32	3.90169	-0.186005
Micropteropus pusillus	Micropteropus_pusillus_PTEROPODIDAE_CHIROPTERA	Eutheria	Pteropodidae	Chiroptera	Peters's lesser epauletted fruit bat	0.02538	-1.59551	NA	NA	NA	NA	0.0198	-1.70333	216.95	2.33636	1671.02	3.22298	-0.108027
Rousettus aegyptiacus	Rousettus_aegyptiacus_PTEROPODIDAE_CHIROPTERA	Eutheria	Pteropodidae	Chiroptera	Egyptian rousette	0.134	-0.872895	NA	NA	NA	NA	0.076383	-1.117	238	2.37658	8364.23	3.92243	-0.117959
Rousettus leschenaultii	Rousettus_leschenaultii_PTEROPODIDAE_CHIROPTERA	Eutheria	Pteropodidae	Chiroptera	Leschenault's rousette	0.096565	-1.01518	NA	NA	NA	NA	0.037185	-1.42963	170.67	2.23216	5113.5	3.70872	-0.340344
Rhinolophus sinicus	Rhinolophus_sinicus_RHINOLOPHIDAE_CHIROPTERA	Eutheria	Rhinolophidae	Chiroptera	Chinese rufous horseshoe bat	0.010255	-1.98906	0.0085	-2.07058	0.0099	-2.00436	0.01089	-1.96297	182.96	2.26236	1826.25	3.26156	-0.0532898
Rhinopoma hardwickii	Rhinopoma_hardwickii_RHINOPOMATIDAE_CHIROPTERA	Eutheria	Rhinopomatidae	Chiroptera	Lesser mouse-tailed bat	0.012	-1.92082	NA	NA	NA	NA	0.0096316	-2.0163	134.3	2.12808	NA	NA	-0.190408
Antrozous pallidus	Antrozous_pallidus_VESPERTILIONIDAE_CHIROPTERA	Eutheria	Vespertilionidae	Chiroptera	Pallid bat	0.022	-1.65758	0.01885	-1.72469	0.0214	-1.66959	0.02632	-1.57971	110.505	2.04338	5405.7	3.73285	0.00919764
Eptesicus fuscus	Eptesicus_fuscus_VESPERTILIONIDAE_CHIROPTERA	Eutheria	Vespertilionidae	Chiroptera	Big brown bat	0.017195	-1.7646	NA	NA	NA	NA	0.02926	-1.53373	77.75	1.8907	7305	3.86362	0.114297
Eptesicus serotinus	Eptesicus_serotinus_VESPERTILIONIDAE_CHIROPTERA	Eutheria	Vespertilionidae	Chiroptera	Common serotine	0.0182	-1.73993	NA	NA	NA	NA	0.02211	-1.65541	97.52	1.98909	7670.25	3.88481	-0.00843815
Lasionycteris noctivagans	Lasionycteris_noctivagans_VESPERTILIONIDAE_CHIROPTERA	Eutheria	Vespertilionidae	Chiroptera	Silver-haired bat	0.01051	-1.9784	NA	NA	NA	NA	0.0190385	-1.72037	90.27	1.95554	4383	3.64177	0.119343
Lasiurus blossevillii	Lasiurus_blossevillii_VESPERTILIONIDAE_CHIROPTERA	Eutheria	Vespertilionidae	Chiroptera	Red bat (known as the western red bat in north america	0.01233	-1.90904	NA	NA	NA	NA	0.0178704	-1.74787	118	2.07188	940.519	2.97337	0.0569936
Lasiurus borealis	Lasiurus_borealis_VESPERTILIONIDAE_CHIROPTERA	Eutheria	Vespertilionidae	Chiroptera	Eastern red bat	0.013	-1.88606	NA	NA	NA	NA	0.0178704	-1.74787	118	2.07188	940.519	2.97337	0.037777
Lasiurus cinereus	Lasiurus_cinereus_VESPERTILIONIDAE_CHIROPTERA	Eutheria	Vespertilionidae	Chiroptera	Hoary bat	0.02603	-1.58453	NA	NA	NA	NA	0.019	-1.72125	90	1.95424	5113.5	3.70872	-0.21116
Lasiurus seminolus	Lasiurus_seminolus_VESPERTILIONIDAE_CHIROPTERA	Eutheria	Vespertilionidae	Chiroptera	Seminole bat	0.013	-1.88606	NA	NA	NA	NA	0.0182208	-1.73943	113	2.05308	940.519	2.97337	0.0424684
Miniopterus fuscus	Miniopterus_fuscus_VESPERTILIONIDAE_CHIROPTERA	Eutheria	Vespertilionidae	Chiroptera	Southeast asian long-fingered bat	0.010905	-1.96237	NA	NA	NA	NA	0.0125	-1.90309	166	2.22011	8035.5	3.90501	-0.0241334
Miniopterus magnater	Miniopterus_magnater_VESPERTILIONIDAE_CHIROPTERA	Eutheria	Vespertilionidae	Chiroptera	Western long-fingered bat	0.013	-1.88606	NA	NA	NA	NA	0.0125	-1.90309	166	2.22011	8035.5	3.90501	-0.087952
Miniopterus majori	Miniopterus_majori_VESPERTILIONIDAE_CHIROPTERA	Eutheria	Vespertilionidae	Chiroptera	Major's long-fingered bat	0.01146	-1.94082	NA	NA	NA	NA	0.0124375	-1.90527	173.63	2.23962	8035.5	3.90501	-0.0404548
Miniopterus medius	Miniopterus_medius_VESPERTILIONIDAE_CHIROPTERA	Eutheria	Vespertilionidae	Chiroptera	Intermediate long-fingered bat	0.01091	-1.96218	NA	NA	NA	NA	0.0125	-1.90309	166	2.22011	8035.5	3.90501	-0.0242999
Miniopterus natalensis	Miniopterus_natalensis_VESPERTILIONIDAE_CHIROPTERA	Eutheria	Vespertilionidae	Chiroptera	Natal long-fingered bat	0.011185	-1.95136	NA	NA	NA	NA	0.0124375	-1.90527	173.63	2.23962	8035.5	3.90501	-0.0316338
Miniopterus schreibersii	Miniopterus_schreibersii_VESPERTILIONIDAE_CHIROPTERA	Eutheria	Vespertilionidae	Chiroptera	Schreibers's long-fingered bat	0.011185	-1.95136	NA	NA	NA	NA	0.0124375	-1.90527	173.63	2.23962	8035.5	3.90501	-0.0316338
Myotis blythii	Myotis_blythii_VESPERTILIONIDAE_CHIROPTERA	Eutheria	Vespertilionidae	Chiroptera	Lesser mouse-eared myotis	0.024705	-1.60722	NA	NA	NA	NA	0.0231	-1.63639	110.995	2.0453	12053.2	4.0811	-0.0892079
Myotis capaccinii	Myotis_capaccinii_VESPERTILIONIDAE_CHIROPTERA	Eutheria	Vespertilionidae	Chiroptera	Long-fingered myotis	0.02382	-1.62306	NA	NA	NA	NA	0.0231	-1.63639	106.995	2.02936	12053.2	4.0811	-0.0791314
Myotis chinensis	Myotis_chinensis_VESPERTILIONIDAE_CHIROPTERA	Eutheria	Vespertilionidae	Chiroptera	Large myotis	0.02855	-1.54439	NA	NA	NA	NA	0.028875	-1.53948	110.995	2.0453	8035.5	3.90501	-0.0448305
Myotis daubentonii	Myotis_daubentonii_VESPERTILIONIDAE_CHIROPTERA	Eutheria	Vespertilionidae	Chiroptera	Daubenton's myotis	0.0085	-2.07058	NA	NA	NA	NA	0.0066429	-2.17764	89.9	1.95376	10227	4.00975	-0.261201
Myotis dominicensis	Myotis_dominicensis_VESPERTILIONIDAE_CHIROPTERA	Eutheria	Vespertilionidae	Chiroptera	Dominican myotis	0.0042	-2.37675	NA	NA	NA	NA	0.0037	-2.4318	110.66	2.04399	2556.75	3.40769	-0.241376
Myotis fimbriatus	Myotis_fimbriatus_VESPERTILIONIDAE_CHIROPTERA	Eutheria	Vespertilionidae	Chiroptera	Fringed long-footed myotis	0.02341	-1.6306	NA	NA	NA	NA	0.0231	-1.63639	106.995	2.02936	12053.2	4.0811	-0.072826
Myotis fortidens	Myotis_fortidens_VESPERTILIONIDAE_CHIROPTERA	Eutheria	Vespertilionidae	Chiroptera	Cinnamon myotis	0.0065	-2.18709	NA	NA	NA	NA	0.00679	-2.16813	82.895	1.91853	12418.5	4.09407	-0.161275
Myotis longipes	Myotis_longipes_VESPERTILIONIDAE_CHIROPTERA	Eutheria	Vespertilionidae	Chiroptera	Kashmir cave myotis	0.02341	-1.6306	NA	NA	NA	NA	0.0231	-1.63639	106.995	2.02936	12053.2	4.0811	-0.072826
Myotis lucifugus	Myotis_lucifugus_VESPERTILIONIDAE_CHIROPTERA	Eutheria	Vespertilionidae	Chiroptera	Little brown myotis	0.00715	-2.14569	NA	NA	NA	NA	0.00679	-2.16813	82.895	1.91853	12418.5	4.09407	-0.195888
Myotis macrodactylus	Myotis_macrodactylus_VESPERTILIONIDAE_CHIROPTERA	Eutheria	Vespertilionidae	Chiroptera	Big-footed myotis	0.02341	-1.6306	NA	NA	NA	NA	0.0231	-1.63639	106.995	2.02936	12053.2	4.0811	-0.072826
Myotis myotis	Myotis_myotis_VESPERTILIONIDAE_CHIROPTERA	Eutheria	Vespertilionidae	Chiroptera	Mouse-eared myotis	0.02707	-1.56751	NA	NA	NA	NA	0.028875	-1.53948	110.995	2.0453	8035.5	3.90501	-0.0254988
Myotis nigricans	Myotis_nigricans_VESPERTILIONIDAE_CHIROPTERA	Eutheria	Vespertilionidae	Chiroptera	Black myotis	0.0041	-2.38722	NA	NA	NA	NA	0.0037	-2.4318	110.66	2.04399	2556.75	3.40769	-0.232624
Myotis punicus	Myotis_punicus_VESPERTILIONIDAE_CHIROPTERA	Eutheria	Vespertilionidae	Chiroptera	Maghrebian myotis	0.024705	-1.60722	NA	NA	NA	NA	0.0231	-1.63639	110.995	2.0453	12053.2	4.0811	-0.0892079
Myotis thysanodes	Myotis_thysanodes_VESPERTILIONIDAE_CHIROPTERA	Eutheria	Vespertilionidae	Chiroptera	Fringed myotis	0.0065	-2.18709	NA	NA	NA	NA	0.00632	-2.19928	76	1.88081	6684.07	3.82504	-0.199932
Myotis velifer	Myotis_velifer_VESPERTILIONIDAE_CHIROPTERA	Eutheria	Vespertilionidae	Chiroptera	Cave myotis	0.010995	-1.9588	NA	NA	NA	NA	0.00854705	-2.06818	107.385	2.03094	4138.28	3.61682	-0.229854
Nyctalus noctula	Nyctalus_noctula_VESPERTILIONIDAE_CHIROPTERA	Eutheria	Vespertilionidae	Chiroptera	Noctule	0.019375	-1.71276	NA	NA	NA	NA	0.0235447	-1.62811	110.87	2.04481	8291.17	3.91862	0.00723259
Nyctalus plancyi	Nyctalus_plancyi_VESPERTILIONIDAE_CHIROPTERA	Eutheria	Vespertilionidae	Chiroptera	Chinese noctule	0.019375	-1.71276	NA	NA	NA	NA	0.0235447	-1.62811	110.87	2.04481	8291.17	3.91862	0.00723259
Pipistrellus ceylonicus	Pipistrellus_ceylonicus_VESPERTILIONIDAE_CHIROPTERA	Eutheria	Vespertilionidae	Chiroptera	Kelaart's pipistrelle	0.00805	-2.0942	NA	NA	NA	NA	0.0083381	-2.07893	79.82	1.90211	NA	NA	-0.153015
Pipistrellus pipistrellus	Pipistrellus_pipistrellus_VESPERTILIONIDAE_CHIROPTERA	Eutheria	Vespertilionidae	Chiroptera	Common pipistrelle	0.005	-2.30103	NA	NA	NA	NA	0.00499865	-2.30115	84	1.92428	6099.68	3.78531	-0.197865
Pipistrellus pygmaeus	Pipistrellus_pygmaeus_VESPERTILIONIDAE_CHIROPTERA	Eutheria	Vespertilionidae	Chiroptera	Soprano pipistrelle	0.005	-2.30103	NA	NA	NA	NA	0.004668	-2.33087	84	1.92428	6099.68	3.78531	-0.227587
Pipistrellus subflavus	Pipistrellus_subflavus_VESPERTILIONIDAE_CHIROPTERA	Eutheria	Vespertilionidae	Chiroptera	Eastern pipistrelle	0.00662	-2.17914	NA	NA	NA	NA	0.0096822	-2.01403	76.065	1.88118	5478.75	3.73868	-0.0212449
Pipistrellus tenuis	Pipistrellus_tenuis_VESPERTILIONIDAE_CHIROPTERA	Eutheria	Vespertilionidae	Chiroptera	Least pipistrelle	0.00334	-2.47625	NA	NA	NA	NA	0.00288	-2.54061	106.07	2.02559	NA	NA	-0.270639
Plecotus auritus	Plecotus_auritus_VESPERTILIONIDAE_CHIROPTERA	Eutheria	Vespertilionidae	Chiroptera	Brown long-eared bat	0.009195	-2.03645	NA	NA	NA	NA	0.0072675	-2.13861	107.105	2.02981	10957.5	4.03971	-0.235583
Plecotus austriacus	Plecotus_austriacus_VESPERTILIONIDAE_CHIROPTERA	Eutheria	Vespertilionidae	Chiroptera	Gray long-eared bat	0.00819	-2.08672	NA	NA	NA	NA	0.0072675	-2.13861	107.105	2.02981	10957.5	4.03971	-0.193548
Plecotus kolombatovici	Plecotus_kolombatovici_VESPERTILIONIDAE_CHIROPTERA	Eutheria	Vespertilionidae	Chiroptera	Kolombatovic's long-eared bat	0.00819	-2.08672	NA	NA	NA	NA	0.0072675	-2.13861	107.105	2.02981	10957.5	4.03971	-0.193548
Plecotus teneriffae	Plecotus_teneriffae_VESPERTILIONIDAE_CHIROPTERA	Eutheria	Vespertilionidae	Chiroptera	Canary long-eared bat	0.009195	-2.03645	NA	NA	NA	NA	0.0072675	-2.13861	107.105	2.02981	10957.5	4.03971	-0.235583
Scotophilus heathii	Scotophilus_heathii_VESPERTILIONIDAE_CHIROPTERA	Eutheria	Vespertilionidae	Chiroptera	Greater asiatic yellow house bat	0.03613	-1.44213	NA	NA	NA	NA	0.0384	-1.41567	133.02	2.12392	NA	NA	0.00910813
Vespertilio sinensis	Vespertilio_sinensis_VESPERTILIONIDAE_CHIROPTERA	Eutheria	Vespertilionidae	Chiroptera	Asian particolored bat	0.0243	-1.61439	NA	NA	NA	NA	0.02294	-1.63941	87.13	1.94017	879.644	2.94431	-0.107144
Euphractus sexcinctus	Euphractus_sexcinctus_DASYPODIDAE_CINGULATA	Eutheria	Dasypodidae	Cingulata	Six-banded armadillo	4.85	0.685742	NA	NA	NA	NA	0.735	-0.133713	92.66	1.96689	8072.02	3.90698	-0.51956
Cynocephalus volans	Cynocephalus_volans_CYNOCEPHALIDAE_DERMOPTERA	Eutheria	Cynocephalidae	Dermoptera	Philippine flying lemur	1.25	0.09691	NA	NA	NA	NA	0.378	-0.422508	292.802	2.46657	6391.88	3.80563	-0.216529
Erinaceus amurensis	Erinaceus_amurensis_ERINACEIDAE_EULIPOTYPHLA	Eutheria	Erinaceidae	Eulipotyphla	Amur hedgehog	0.774475	-0.110993	0.665	-0.177178	NA	NA	0.9917	-0.00361969	77.7712	1.89082	5113.5	3.70872	0.261643
Erinaceus concolor	Erinaceus_concolor_ERINACEIDAE_EULIPOTYPHLA	Eutheria	Erinaceidae	Eulipotyphla	Southern white-breasted hedgehog	0.771	-0.112946	0.665	-0.177178	NA	NA	1.0575	0.0242804	77.3092	1.88823	5113.5	3.70872	0.290662
Erinaceus europaeus	Erinaceus_europaeus_ERINACEIDAE_EULIPOTYPHLA	Eutheria	Erinaceidae	Eulipotyphla	West european hedgehog	0.77795	-0.109048	0.665	-0.177178	NA	NA	0.9917	-0.00361969	77.7712	1.89082	5113.5	3.70872	0.260018
Erinaceus roumanicus	Erinaceus_roumanicus_ERINACEIDAE_EULIPOTYPHLA	Eutheria	Erinaceidae	Eulipotyphla	Northern white-breasted hedgehog	0.771	-0.112946	0.665	-0.177178	NA	NA	1.0575	0.0242804	77.3092	1.88823	5113.5	3.70872	0.290662
Procavia capensis	Procavia_capensis_PROCAVIIDAE_HYRACOIDEA	Eutheria	Procaviidae	Hyracoidea	Rock hyrax	2.75	0.439333	2.025	0.306425	NA	NA	1.22	0.0863598	314.707	2.49791	5408.74	3.7331	0.0122315
Lepus alleni	Lepus_alleni_LEPORIDAE_LAGOMORPHA	Eutheria	Leporidae	Lagomorpha	Antelope jackrabbit	3.306	0.519303	NA	NA	NA	NA	6.255	0.796227	97.085	1.98715	NA	NA	0.553592
Lepus americanus	Lepus_americanus_LEPORIDAE_LAGOMORPHA	Eutheria	Leporidae	Lagomorpha	Snowshoe hare	1.56561	0.194684	NA	NA	NA	NA	1.36894	0.136386	58.3848	1.7663	2922	3.46568	0.121258
Lepus arcticus	Lepus_arcticus_LEPORIDAE_LAGOMORPHA	Eutheria	Leporidae	Lagomorpha	Arctic hare	3.03043	0.481504	NA	NA	NA	NA	1.9483	0.289656	73.3508	1.8654	6574.5	3.81786	0.0544022
Lepus californicus	Lepus_californicus_LEPORIDAE_LAGOMORPHA	Eutheria	Leporidae	Lagomorpha	Black-tailed jackrabbit	2.317	0.364926	NA	NA	NA	NA	3.484	0.542078	84.3077	1.92587	4312.99	3.63478	0.416341
Lepus capensis	Lepus_capensis_LEPORIDAE_LAGOMORPHA	Eutheria	Leporidae	Lagomorpha	Cape hare	2.20255	0.342927	NA	NA	NA	NA	2.33219	0.367764	72.855	1.86246	3250.72	3.51198	0.247806
Lepus corsicanus	Lepus_corsicanus_LEPORIDAE_LAGOMORPHA	Eutheria	Leporidae	Lagomorpha	Corsican hare	3.67333	0.56506	NA	NA	NA	NA	1.59209	0.201967	70.8049	1.85006	4383	3.64177	-0.106211
Lepus europaeus	Lepus_europaeus_LEPORIDAE_LAGOMORPHA	Eutheria	Leporidae	Lagomorpha	European hare	3.67333	0.56506	NA	NA	NA	NA	1.59209	0.201967	70.8049	1.85006	4383	3.64177	-0.106211
Lepus granatensis	Lepus_granatensis_LEPORIDAE_LAGOMORPHA	Eutheria	Leporidae	Lagomorpha	Granada hare	2.32394	0.366225	NA	NA	NA	NA	2.26715	0.35548	72.855	1.86246	3250.72	3.51198	0.21604
Lepus othus	Lepus_othus_LEPORIDAE_LAGOMORPHA	Eutheria	Leporidae	Lagomorpha	Alaskan hare	3.06792	0.486845	NA	NA	NA	NA	1.94832	0.28966	86.0607	1.9348	6574.5	3.81786	0.0637506
Lepus saxatilis	Lepus_saxatilis_LEPORIDAE_LAGOMORPHA	Eutheria	Leporidae	Lagomorpha	Scrub hare	2.686	0.429106	NA	NA	NA	NA	1.39634	0.144991	70.8049	1.85006	4383	3.64177	-0.0494988
Lepus starcki	Lepus_starcki_LEPORIDAE_LAGOMORPHA	Eutheria	Leporidae	Lagomorpha	Ethiopian highland hare	2.358	0.372544	NA	NA	NA	NA	2.33219	0.367764	72.855	1.86246	3250.72	3.51198	0.22304
Lepus timidus	Lepus_timidus_LEPORIDAE_LAGOMORPHA	Eutheria	Leporidae	Lagomorpha	Mountain hare	3.02772	0.481115	NA	NA	NA	NA	1.5547	0.191648	73.1657	1.86431	6574.5	3.81786	-0.0434987
Lepus tolai	Lepus_tolai_LEPORIDAE_LAGOMORPHA	Eutheria	Leporidae	Lagomorpha	Tolai hare	2.07856	0.317762	NA	NA	NA	NA	2.55984	0.408212	73.4696	1.86611	3250.72	3.51198	0.310024
Lepus townsendii	Lepus_townsendii_LEPORIDAE_LAGOMORPHA	Eutheria	Leporidae	Lagomorpha	White-tailed jackrabbit	2.62	0.418301	NA	NA	NA	NA	3.24646	0.51141	68.0031	1.83253	2922	3.46568	0.322467
Oryctolagus cuniculus	Oryctolagus_cuniculus_LEPORIDAE_LAGOMORPHA	Eutheria	Leporidae	Lagomorpha	European rabbit	1.9	0.278754	2.888	0.460597	NA	NA	1.11366	0.0467515	56.7459	1.75393	6574.5	3.81786	-0.0411385
Romerolagus diazi	Romerolagus_diazi_LEPORIDAE_LAGOMORPHA	Eutheria	Leporidae	Lagomorpha	Volcano rabbit	0.48004	-0.318723	NA	NA	NA	NA	0.206178	-0.685757	66.3993	1.82216	3342.04	3.52401	-0.260447
Sylvilagus aquaticus	Sylvilagus_aquaticus_LEPORIDAE_LAGOMORPHA	Eutheria	Leporidae	Lagomorpha	Swamp rabbit	2.12701	0.327769	NA	NA	NA	NA	0.4912	-0.308742	55.3871	1.74341	NA	NA	-0.439714
Sylvilagus floridanus	Sylvilagus_floridanus_LEPORIDAE_LAGOMORPHA	Eutheria	Leporidae	Lagomorpha	Eastern cottontail	1.1786	0.0713646	NA	NA	NA	NA	0.5925	-0.227312	52.6962	1.72178	3579.45	3.55382	-0.148177
Sylvilagus robustus	Sylvilagus_robustus_LEPORIDAE_LAGOMORPHA	Eutheria	Leporidae	Lagomorpha	Robust cottontail	1.20719	0.0817756	NA	NA	NA	NA	0.5925	-0.227312	52.6962	1.72178	3579.45	3.55382	-0.156883
Sylvilagus transitionalis	Sylvilagus_transitionalis_LEPORIDAE_LAGOMORPHA	Eutheria	Leporidae	Lagomorpha	New england cottontail	1.15	0.0606978	NA	NA	NA	NA	0.565837	-0.247308	50.78	1.70569	3579.45	3.55382	-0.162455
Ochotona princeps	Ochotona_princeps_OCHOTONIDAE_LAGOMORPHA	Eutheria	Ochotonidae	Lagomorpha	American pika	0.1402	-0.853252	NA	NA	NA	NA	0.24336	-0.613751	56.886	1.75501	2672.41	3.4269	0.245182
Ochotona rufescens	Ochotona_rufescens_OCHOTONIDAE_LAGOMORPHA	Eutheria	Ochotonidae	Lagomorpha	Afghan pika	0.25	-0.60206	NA	NA	NA	NA	0.444447	-0.35218	45.3992	1.65705	1214.46	3.08438	0.277208
Elephantulus rufescens	Elephantulus_rufescens_MACROSCELIDIDAE_MACROSCELIDEA	Eutheria	Macroscelididae	Macroscelidea	Rufous elephant shrew	0.0555	-1.25571	NA	NA	NA	NA	0.040883	-1.38846	82.1772	1.91475	2885.47	3.46022	-0.161195
Equus quagga	Equus_quagga_EQUIDAE_PERISSODACTYLA	Eutheria	Equidae	Perissodactyla	Quagga	300	2.47712	313	2.49554	302	2.48001	205	2.31175	760.28	2.88097	14610	4.16465	0.609805
Equus zebra	Equus_zebra_EQUIDAE_PERISSODACTYLA	Eutheria	Equidae	Perissodactyla	Mountain zebra	296	2.47129	NA	NA	NA	NA	117.098	2.06855	667.49	2.82444	12126.3	4.08373	0.360226
Ceratotherium simum	Ceratotherium_simum_RHINOCEROTIDAE_PERISSODACTYLA	Eutheria	Rhinocerotidae	Perissodactyla	White rhinoceros	2230	3.3483	NA	NA	NA	NA	274.482	2.43851	880	2.94448	18262.5	4.26156	0.020699
Diceros bicornis	Diceros_bicornis_RHINOCEROTIDAE_PERISSODACTYLA	Eutheria	Rhinocerotidae	Perissodactyla	Black rhinoceros	995.941	2.99823	NA	NA	NA	NA	426.865	2.63029	1080.29	3.03354	17985.5	4.25492	0.522935
Rhinoceros unicornis	Rhinoceros_unicornis_RHINOCEROTIDAE_PERISSODACTYLA	Eutheria	Rhinocerotidae	Perissodactyla	Indian rhinoceros	1600	3.20412	NA	NA	NA	NA	885.812	2.94734	935	2.97081	17897.2	4.25279	0.655336
Tapirus bairdii	Tapirus_bairdii_TAPIRIDAE_PERISSODACTYLA	Eutheria	Tapiridae	Perissodactyla	Baird's tapir	300	2.47712	NA	NA	NA	NA	171.864	2.23519	763.772	2.88296	10811.4	4.03388	0.533633
Tapirus terrestris	Tapirus_terrestris_TAPIRIDAE_PERISSODACTYLA	Eutheria	Tapiridae	Perissodactyla	South american tapir	225	2.35218	NA	NA	NA	NA	86.26	1.93581	685.86	2.83624	14463.9	4.16029	0.329435
Bradypus torquatus	Bradypus_torquatus_BRADYPODIDAE_PILOSA	Eutheria	Bradypodidae	Pilosa	Maned sloth	4.18421	0.621613	4.428	0.646208	6.15	0.788875	1.46831	0.166818	210.88	2.32404	4383	3.64177	-0.0943363
Myrmecophaga tridactyla	Myrmecophaga_tridactyla_MYRMECOPHAGIDAE_PILOSA	Eutheria	Myrmecophagidae	Pilosa	Giant anteater	29.5318	1.47029	NA	NA	NA	NA	3.49999	0.544067	240	2.38021	11514.5	4.06125	-0.415592
Aotus trivirgatus	Aotus_trivirgatus_AOTIDAE_PRIMATES	Eutheria	Aotidae	Primates	Three-striped night monkey	0.87298	-0.0589957	NA	NA	NA	NA	0.3816	-0.418392	219	2.34044	10994	4.04116	-0.107139
Alouatta palliata	Alouatta_palliata_ATELIDAE_PRIMATES	Eutheria	Atelidae	Primates	Mantled howler	5.65914	0.75275	NA	NA	NA	NA	1.1	0.0413927	619	2.79169	9131.25	3.96053	-0.236363
Ateles chamek	Ateles_chamek_ATELIDAE_PRIMATES	Eutheria	Atelidae	Primates	Peruvian spider monkey	7.29446	0.862993	NA	NA	NA	NA	3.79	0.578639	1000.36	3.00016	16801.5	4.22535	0.250178
Ateles fusciceps	Ateles_fusciceps_ATELIDAE_PRIMATES	Eutheria	Atelidae	Primates	Black-headed spider monkey	7.2675	0.861385	NA	NA	NA	NA	2	0.30103	825.516	2.91673	17532	4.24383	-0.0426882
Ateles geoffroyi	Ateles_geoffroyi_ATELIDAE_PRIMATES	Eutheria	Atelidae	Primates	Geoffroy's spider monkey	7.2675	0.861385	NA	NA	NA	NA	2	0.30103	1047.86	3.0203	17532	4.24383	-0.0220775
Ateles paniscus	Ateles_paniscus_ATELIDAE_PRIMATES	Eutheria	Atelidae	Primates	Red-faced spider monkey	7.8875	0.896939	NA	NA	NA	NA	3.79	0.578639	1024.08	3.01033	16801.5	4.22535	0.223817
Cebus albifrons	Cebus_albifrons_CEBIDAE_PRIMATES	Eutheria	Cebidae	Primates	White-fronted capuchin	2.48859	0.395953	NA	NA	NA	NA	0.91769	-0.037304	428.32	2.63177	16071	4.20604	-0.0485205
Cebus capucinus	Cebus_capucinus_CEBIDAE_PRIMATES	Eutheria	Cebidae	Primates	White-headed capuchin	2.655	0.424065	NA	NA	NA	NA	1.35	0.130334	683	2.83442	20088.8	4.30295	0.135935
Saimiri boliviensis	Saimiri_boliviensis_CEBIDAE_PRIMATES	Eutheria	Cebidae	Primates	Black-capped squirrel monkey	0.799725	-0.0970593	0.779	-0.108463	NA	NA	0.4105	-0.386687	339.545	2.5309	11067.1	4.04403	-0.0057068
Saimiri sciureus	Saimiri_sciureus_CEBIDAE_PRIMATES	Eutheria	Cebidae	Primates	Common squirrel monkey	0.8367	-0.0774302	0.779	-0.108463	NA	NA	0.4105	-0.386687	341.09	2.53287	11030.5	4.0426	-0.0217288
Saimiri vanzolinii	Saimiri_vanzolinii_CEBIDAE_PRIMATES	Eutheria	Cebidae	Primates	Black squirrel monkey	0.79945	-0.0972087	0.779	-0.108463	NA	NA	0.4105	-0.386687	339.545	2.5309	11067.1	4.04403	-0.0055819
Cercocebus agilis	Cercocebus_agilis_CERCOPITHECIDAE_PRIMATES	Eutheria	Cercopithecidae	Primates	Agile mangabey	7.775	0.8907	9.75	0.989005	5.7	0.755875	2.17	0.33646	535.095	2.72843	16801.5	4.22535	-0.0692411
Cercocebus chrysogaster	Cercocebus_chrysogaster_CERCOPITHECIDAE_PRIMATES	Eutheria	Cercopithecidae	Primates	Golden-bellied mangabey	7.775	0.8907	9.75	0.989005	5.7	0.755875	2.17	0.33646	535.095	2.72843	16801.5	4.22535	-0.0692411
Cercopithecus neglectus	Cercopithecus_neglectus_CERCOPITHECIDAE_PRIMATES	Eutheria	Cercopithecidae	Primates	De brazza's monkey	5.701	0.755951	7.379	0.867998	4.023	0.60455	1.64	0.214844	571.337	2.75689	11249.7	4.05114	-0.0725129
Chlorocebus aethiops	Chlorocebus_aethiops_CERCOPITHECIDAE_PRIMATES	Eutheria	Cercopithecidae	Primates	Grivet	5.10425	0.707932	5.8815	0.769488	4.218	0.625107	1.03625	0.0154645	380.738	2.58063	16801.5	4.22535	-0.266813
Chlorocebus cynosuros	Chlorocebus_cynosuros_CERCOPITHECIDAE_PRIMATES	Eutheria	Cercopithecidae	Primates	Malbrouck	5.10425	0.707932	5.8815	0.769488	4.218	0.625107	1.03625	0.0154645	380.738	2.58063	16801.5	4.22535	-0.266813
Chlorocebus djamdjamensis	Chlorocebus_djamdjamensis_CERCOPITHECIDAE_PRIMATES	Eutheria	Cercopithecidae	Primates	Bale mountains vervet	5.10425	0.707932	5.8815	0.769488	4.218	0.625107	1.03625	0.0154645	380.738	2.58063	16801.5	4.22535	-0.266813
Chlorocebus pygerythrus	Chlorocebus_pygerythrus_CERCOPITHECIDAE_PRIMATES	Eutheria	Cercopithecidae	Primates	Vervet monkey	5.10425	0.707932	5.8815	0.769488	4.218	0.625107	1.03625	0.0154645	380.738	2.58063	16801.5	4.22535	-0.266813
Chlorocebus sabaeus	Chlorocebus_sabaeus_CERCOPITHECIDAE_PRIMATES	Eutheria	Cercopithecidae	Primates	Green monkey	5.10425	0.707932	5.8815	0.769488	4.218	0.625107	1.03625	0.0154645	380.738	2.58063	16801.5	4.22535	-0.266813
Chlorocebus tantalus	Chlorocebus_tantalus_CERCOPITHECIDAE_PRIMATES	Eutheria	Cercopithecidae	Primates	Tantalus monkey	4.9615	0.695613	5.8815	0.769488	4.218	0.625107	1.03625	0.0154645	380.738	2.58063	16801.5	4.22535	-0.256511
Colobus angolensis	Colobus_angolensis_CERCOPITHECIDAE_PRIMATES	Eutheria	Cercopithecidae	Primates	Angola colobus	8.9375	0.951216	9.55	0.980003	7.5	0.875061	1.24	0.0934217	460.513	2.66324	12893.3	4.11036	-0.375856
Colobus guereza	Colobus_guereza_CERCOPITHECIDAE_PRIMATES	Eutheria	Cercopithecidae	Primates	Mantled guereza	9.05841	0.957052	9.754	0.989183	7.897	0.897462	1.38637	0.141879	556.798	2.7457	12783.8	4.10666	-0.315871
Colobus polykomos	Colobus_polykomos_CERCOPITHECIDAE_PRIMATES	Eutheria	Cercopithecidae	Primates	King colobus	8.65315	0.937174	9.55	0.980003	7.3	0.863323	1.24	0.0934217	460.513	2.66324	12382	4.09279	-0.364113
Colobus satanas	Colobus_satanas_CERCOPITHECIDAE_PRIMATES	Eutheria	Cercopithecidae	Primates	Black colobus	8.65315	0.937174	9.55	0.980003	7.3	0.863323	1.24	0.0934217	460.513	2.66324	12382	4.09279	-0.364113
Erythrocebus patas	Erythrocebus_patas_CERCOPITHECIDAE_PRIMATES	Eutheria	Cercopithecidae	Primates	Patas monkey	7.6605	0.884257	11.418	1.05759	5.485	0.739177	1.95	0.290035	329.424	2.51776	10336.6	4.01438	-0.1522
Lophocebus albigena	Lophocebus_albigena_CERCOPITHECIDAE_PRIMATES	Eutheria	Cercopithecidae	Primates	Gray-cheeked mangabey	7	0.845098	7.85	0.89487	5.769	0.761101	2.17	0.33646	414.703	2.61774	13149	4.11889	-0.0531341
Lophocebus aterrimus	Lophocebus_aterrimus_CERCOPITHECIDAE_PRIMATES	Eutheria	Cercopithecidae	Primates	Black crested mangabey	6.76875	0.830508	7.865	0.895699	6	0.778151	2.17	0.33646	414.703	2.61774	13398.6	4.12706	-0.040934
Macaca arctoides	Macaca_arctoides_CERCOPITHECIDAE_PRIMATES	Eutheria	Cercopithecidae	Primates	Stump-tailed macaque	9.353	0.970951	11.2215	1.05005	8.143	0.910784	2.3	0.361728	517.883	2.71423	10957.5	4.03971	-0.113906
Macaca fascicularis	Macaca_fascicularis_CERCOPITHECIDAE_PRIMATES	Eutheria	Cercopithecidae	Primates	Crab-eating macaque	4.56932	0.659852	5.335	0.727134	3.588	0.554852	0.85128	-0.0699276	427.765	2.63121	14244.8	4.15365	-0.301934
Macaca fuscata	Macaca_fuscata_CERCOPITHECIDAE_PRIMATES	Eutheria	Cercopithecidae	Primates	Japanese macaque	8.8825	0.948535	12.81	1.10755	10.348	1.01486	2.50101	0.398116	540	2.73239	14062.1	4.14805	-0.0551593
Macaca hecki	Macaca_hecki_CERCOPITHECIDAE_PRIMATES	Eutheria	Cercopithecidae	Primates	Heck's macaque	7.386	0.868409	9.072	0.957703	5.458	0.737034	1.4165	0.151217	516.724	2.71326	13733.4	4.13778	-0.238863
Macaca leonina	Macaca_leonina_CERCOPITHECIDAE_PRIMATES	Eutheria	Cercopithecidae	Primates	Northern pig-tailed macaque	7.60339	0.881007	9.072	0.957703	5.458	0.737034	1.4165	0.151217	496	2.69548	13733.4	4.13778	-0.252935
Macaca maura	Macaca_maura_CERCOPITHECIDAE_PRIMATES	Eutheria	Cercopithecidae	Primates	Moor macaque	7.35939	0.866842	9.072	0.957703	5.458	0.737034	1.4165	0.151217	516.724	2.71326	13733.4	4.13778	-0.237552
Macaca mulatta	Macaca_mulatta_CERCOPITHECIDAE_PRIMATES	Eutheria	Cercopithecidae	Primates	Rhesus monkey	6.614	0.820464	9.1595	0.961872	5.339	0.72746	1.454	0.162564	457	2.65992	14610	4.16465	-0.198037
Macaca nemestrina	Macaca_nemestrina_CERCOPITHECIDAE_PRIMATES	Eutheria	Cercopithecidae	Primates	Southern pig-tailed macaque	7.60339	0.881007	9.072	0.957703	5.458	0.737034	1.4165	0.151217	496	2.69548	13733.4	4.13778	-0.252935
Macaca ochreata	Macaca_ochreata_CERCOPITHECIDAE_PRIMATES	Eutheria	Cercopithecidae	Primates	Booted macaque	7.2903	0.862745	9.072	0.957703	5.458	0.737034	1.4165	0.151217	516.724	2.71326	13733.4	4.13778	-0.234127
Macaca pagensis	Macaca_pagensis_CERCOPITHECIDAE_PRIMATES	Eutheria	Cercopithecidae	Primates	Pagai island macaque	7.1515	0.854397	9.072	0.957703	5.216	0.717338	1.4165	0.151217	480.3	2.68151	13733.4	4.13778	-0.233463
Macaca radiata	Macaca_radiata_CERCOPITHECIDAE_PRIMATES	Eutheria	Cercopithecidae	Primates	Bonnet macaque	5.13225	0.710307	6.678	0.824646	3.851	0.585574	2	0.30103	487.834	2.68827	10966.6	4.04007	0.0381868
Macaca siberu	Macaca_siberu_CERCOPITHECIDAE_PRIMATES	Eutheria	Cercopithecidae	Primates	Siberut macaque	7.1515	0.854397	9.072	0.957703	5.216	0.717338	1.4165	0.151217	480.3	2.68151	13733.4	4.13778	-0.233463
Macaca sylvanus	Macaca_sylvanus_CERCOPITHECIDAE_PRIMATES	Eutheria	Cercopithecidae	Primates	Barbary macaque	10.875	1.03643	14.231	1.15324	9.944	0.997561	3.63	0.559907	377.42	2.57682	10628.8	4.02648	0.00217605
Macaca thibetana	Macaca_thibetana_CERCOPITHECIDAE_PRIMATES	Eutheria	Cercopithecidae	Primates	Milne-edwards' macaque	10.0367	1.00159	12.243	1.08789	9	0.954243	2.35	0.371068	589.311	2.77034	10957.5	4.03971	-0.119021
Mandrillus sphinx	Mandrillus_sphinx_CERCOPITHECIDAE_PRIMATES	Eutheria	Cercopithecidae	Primates	Mandrill	23	1.36173	30.61	1.48586	12.333	1.09107	3.135	0.496238	527.99	2.72263	16922	4.22845	-0.304503
Miopithecus talapoin	Miopithecus_talapoin_CERCOPITHECIDAE_PRIMATES	Eutheria	Cercopithecidae	Primates	Angolan talapoin	1.3625	0.134337	1.431	0.15564	1.625	0.210853	0.45	-0.346787	329.647	2.51805	11286.2	4.05255	-0.161863
Nasalis larvatus	Nasalis_larvatus_CERCOPITHECIDAE_PRIMATES	Eutheria	Cercopithecidae	Primates	Proboscis monkey	13.4416	1.12845	20.723	1.31645	9.637	0.983942	2.02	0.305351	379.786	2.57954	9167.77	3.96226	-0.328789
Papio anubis	Papio_anubis_CERCOPITHECIDAE_PRIMATES	Eutheria	Cercopithecidae	Primates	Olive baboon	17.7286	1.24867	22.957	1.36092	13.9245	1.14378	3.65846	0.563298	517.92	2.71426	16436.2	4.2158	-0.144567
Papio cynocephalus	Papio_cynocephalus_CERCOPITHECIDAE_PRIMATES	Eutheria	Cercopithecidae	Primates	Yellow baboon	17.8513	1.25167	22.957	1.36092	13.9245	1.14378	3.62489	0.559295	495.613	2.69514	16436.2	4.2158	-0.154879
Papio hamadryas	Papio_hamadryas_CERCOPITHECIDAE_PRIMATES	Eutheria	Cercopithecidae	Primates	Hamadryas baboon	18	1.25527	22.957	1.36092	13.9245	1.14378	3.95	0.596597	479.277	2.68059	16436.2	4.2158	-0.123488
Papio papio	Papio_papio_CERCOPITHECIDAE_PRIMATES	Eutheria	Cercopithecidae	Primates	Guinea baboon	18	1.25527	22.957	1.36092	13.9245	1.14378	3.64302	0.561461	498.757	2.69789	16436.2	4.2158	-0.155181
Papio ursinus	Papio_ursinus_CERCOPITHECIDAE_PRIMATES	Eutheria	Cercopithecidae	Primates	Chacma baboon	17.7294	1.2487	22.957	1.36092	13.9245	1.14378	3.64302	0.561461	518.237	2.71453	16436.2	4.2158	-0.146369
Semnopithecus entellus	Semnopithecus_entellus_CERCOPITHECIDAE_PRIMATES	Eutheria	Cercopithecidae	Primates	Northern plains gray langur	12.6793	1.10309	15.876	1.20074	10.206	1.00886	2.142	0.330819	541.405	2.73352	10692.7	4.02909	-0.251478
Semnopithecus hector	Semnopithecus_hector_CERCOPITHECIDAE_PRIMATES	Eutheria	Cercopithecidae	Primates	Tarai gray langur	12.6793	1.10309	15.876	1.20074	10.206	1.00886	2.142	0.330819	541.405	2.73352	10692.7	4.02909	-0.251478
Semnopithecus hypoleucos	Semnopithecus_hypoleucos_CERCOPITHECIDAE_PRIMATES	Eutheria	Cercopithecidae	Primates	Black-footed gray langur	12.2364	1.08765	15.876	1.20074	10.206	1.00886	2.142	0.330819	541.405	2.73352	10692.7	4.02909	-0.238565
Semnopithecus priam	Semnopithecus_priam_CERCOPITHECIDAE_PRIMATES	Eutheria	Cercopithecidae	Primates	Tufted gray langur	12.6793	1.10309	15.876	1.20074	10.206	1.00886	2.142	0.330819	541.405	2.73352	10692.7	4.02909	-0.251478
Theropithecus gelada	Theropithecus_gelada_CERCOPITHECIDAE_PRIMATES	Eutheria	Cercopithecidae	Primates	Gelada	15.9641	1.20314	18.375	1.26423	11.92	1.07628	3.9	0.591065	623.274	2.79468	13149	4.11889	-0.0627269
Trachypithecus vetulus	Trachypithecus_vetulus_CERCOPITHECIDAE_PRIMATES	Eutheria	Cercopithecidae	Primates	Purple-faced langur	7.0818	0.850144	8.3915	0.92384	5.1785	0.714204	1.1	0.0413927	461	2.6637	9533.02	3.97923	-0.343274
Daubentonia madagascariensis	Daubentonia_madagascariensis_DAUBENTONIIDAE_PRIMATES	Eutheria	Daubentoniidae	Primates	Aye-aye	2.61033	0.416695	NA	NA	NA	NA	1.535	0.186108	364.7	2.56194	8875.58	3.9482	0.143651
Galago gallarum	Galago_gallarum_GALAGIDAE_PRIMATES	Eutheria	Galagidae	Primates	Somali bushbaby	0.1922	-0.716247	NA	NA	NA	NA	0.162502	-0.78914	215.579	2.33361	6878.87	3.83752	0.0703603
Galago matschiei	Galago_matschiei_GALAGIDAE_PRIMATES	Eutheria	Galagidae	Primates	Dusky bushbaby	0.1922	-0.716247	NA	NA	NA	NA	0.162502	-0.78914	215.579	2.33361	6878.87	3.83752	0.0703603
Galago moholi	Galago_moholi_GALAGIDAE_PRIMATES	Eutheria	Galagidae	Primates	Moholi bushbaby	0.18	-0.744727	NA	NA	NA	NA	0.1545	-0.811072	216.46	2.33538	6878.87	3.83752	0.0725976
Galago senegalensis	Galago_senegalensis_GALAGIDAE_PRIMATES	Eutheria	Galagidae	Primates	Senegal bushbaby	0.1922	-0.716247	NA	NA	NA	NA	0.162502	-0.78914	215.579	2.33361	6878.87	3.83752	0.0703603
Otolemur crassicaudatus	Otolemur_crassicaudatus_GALAGIDAE_PRIMATES	Eutheria	Galagidae	Primates	Brown greater galago	1.06675	0.0280627	NA	NA	NA	NA	0.75	-0.124939	268.915	2.42962	8291.17	3.91862	0.131257
Otolemur garnettii	Otolemur_garnettii_GALAGIDAE_PRIMATES	Eutheria	Galagidae	Primates	Northern greater galago	0.473265	-0.324896	NA	NA	NA	NA	0.136502	-0.864861	220.298	2.34301	6878.87	3.83752	-0.330746
Gorilla beringei	Gorilla_beringei_HOMINIDAE_PRIMATES	Eutheria	Hominidae	Primates	Eastern gorilla	139.842	2.14564	134	2.1271	NA	NA	12.595	1.1002	1265.05	3.10211	20234.8	4.3061	-0.280553
Gorilla gorilla	Gorilla_gorilla_HOMINIDAE_PRIMATES	Eutheria	Hominidae	Primates	Western gorilla	126.215	2.10111	134	2.1271	NA	NA	12.658	1.10236	1091	3.03782	20234.8	4.3061	-0.253946
Homo sapiens	Homo_sapiens_HOMINIDAE_PRIMATES	Eutheria	Hominidae	Primates	Human	62.035	1.79264	NA	NA	NA	NA	11.75	1.07004	919	2.96332	44743.1	4.65073	-0.043144
Pan paniscus	Pan_paniscus_HOMINIDAE_PRIMATES	Eutheria	Hominidae	Primates	Bonobo	35.12	1.54555	45	1.65321	NA	NA	8.325	0.920384	1090.07	3.03745	20088.8	4.30295	0.0285713
Pan troglodytes	Pan_troglodytes_HOMINIDAE_PRIMATES	Eutheria	Hominidae	Primates	Chimpanzee	44.9835	1.65305	44.3	1.6464	NA	NA	9.1375	0.960827	1341.13	3.12747	27028.5	4.43182	-0.00296633
Pongo abelii	Pongo_abelii_HOMINIDAE_PRIMATES	Eutheria	Hominidae	Primates	Sumatran orangutan	53.4083	1.72761	74.64	1.87297	NA	NA	12.54	1.0983	1348.22	3.12976	21915	4.34074	0.0726144
Pongo pygmaeus	Pongo_pygmaeus_HOMINIDAE_PRIMATES	Eutheria	Hominidae	Primates	Bornean orangutan	58.9416	1.77042	74.64	1.87297	NA	NA	12.54	1.0983	1348.22	3.12976	21915	4.34074	0.0368127
Hylobates agilis	Hylobates_agilis_HYLOBATIDAE_PRIMATES	Eutheria	Hylobatidae	Primates	Agile gibbon	5.82908	0.7656	NA	NA	NA	NA	1.07	0.0293838	816.746	2.91209	20819.2	4.31847	-0.23516
Hylobates albibarbis	Hylobates_albibarbis_HYLOBATIDAE_PRIMATES	Eutheria	Hylobatidae	Primates	Bornean white-bearded gibbon	5.82908	0.7656	NA	NA	NA	NA	1.07	0.0293838	816.746	2.91209	20819.2	4.31847	-0.23516
Hylobates lar	Hylobates_lar_HYLOBATIDAE_PRIMATES	Eutheria	Hylobatidae	Primates	Lar gibbon	6.1943	0.791993	NA	NA	NA	NA	1.07	0.0293838	816.495	2.91195	20819.2	4.31847	-0.257256
Hylobates moloch	Hylobates_moloch_HYLOBATIDAE_PRIMATES	Eutheria	Hylobatidae	Primates	Silvery javan gibbon	6.0484	0.781641	NA	NA	NA	NA	1.07	0.0293838	817.502	2.91249	20819.2	4.31847	-0.248493
Hylobates muelleri	Hylobates_muelleri_HYLOBATIDAE_PRIMATES	Eutheria	Hylobatidae	Primates	Mueller's bornean gibbon	5.90981	0.771574	NA	NA	NA	NA	1.07	0.0293838	817.502	2.91249	21023.2	4.3227	-0.240075
Hylobates pileatus	Hylobates_pileatus_HYLOBATIDAE_PRIMATES	Eutheria	Hylobatidae	Primates	Pileated gibbon	5.65681	0.752571	NA	NA	NA	NA	1.07	0.0293838	816.746	2.91209	20819.2	4.31847	-0.224265
Varecia rubra	Varecia_rubra_LEMURIDAE_PRIMATES	Eutheria	Lemuridae	Primates	Red ruffed lemur	3.67	0.564666	NA	NA	NA	NA	6.3646	0.803771	212.178	2.3267	13216	4.1211	0.590768
Varecia variegata	Varecia_variegata_LEMURIDAE_PRIMATES	Eutheria	Lemuridae	Primates	Black-and-white ruffed lemur	3.67	0.564666	NA	NA	NA	NA	6.3646	0.803771	212.178	2.3267	13185.5	4.1201	0.590768
Arctocebus calabarensis	Arctocebus_calabarensis_LORISIDAE_PRIMATES	Eutheria	Lorisidae	Primates	Golden angwantibo	0.257755	-0.588793	NA	NA	NA	NA	0.16	-0.79588	246.049	2.39102	4748.25	3.67653	-0.0315346
Loris lydekkerianus	Loris_lydekkerianus_LORISIDAE_PRIMATES	Eutheria	Lorisidae	Primates	Gray slender loris	0.24922	-0.603417	0.277	-0.55752	NA	NA	0.19043	-0.720265	326.357	2.51369	7049.32	3.84815	0.0807202
Loris tardigradus	Loris_tardigradus_LORISIDAE_PRIMATES	Eutheria	Lorisidae	Primates	Red slender loris	0.24371	-0.613127	0.277	-0.55752	NA	NA	0.19043	-0.720265	326.357	2.51369	7049.32	3.84815	0.0888395
Nycticebus bengalensis	Nycticebus_bengalensis_LORISIDAE_PRIMATES	Eutheria	Lorisidae	Primates	Bengal slow loris	0.95975	-0.0178419	NA	NA	NA	NA	0.5382	-0.269056	366.614	2.56421	9679.12	3.98584	0.0523088
Nycticebus coucang	Nycticebus_coucang_LORISIDAE_PRIMATES	Eutheria	Lorisidae	Primates	Sunda slow loris	0.9533	-0.0207704	NA	NA	NA	NA	0.5382	-0.269056	366.614	2.56421	9679.12	3.98584	0.0547577
Nycticebus pygmaeus	Nycticebus_pygmaeus_LORISIDAE_PRIMATES	Eutheria	Lorisidae	Primates	Pygmy slow loris	0.907525	-0.0421414	NA	NA	NA	NA	0.5824	-0.234779	365	2.56229	9679.12	3.98584	0.106525
Loxodonta africana	Loxodonta_africana_ELEPHANTIDAE_PROBOSCIDEA	Eutheria	Elephantidae	Proboscidea	African bush elephant	4500	3.65321	4365	3.63998	NA	NA	600	2.77815	1758.48	3.24514	29220	4.46568	0.165192
Aplodontia rufa	Aplodontia_rufa_APLODONTIIDAE_RODENTIA	Eutheria	Aplodontiidae	Rodentia	Sewellel	0.7068	-0.150703	NA	NA	NA	NA	1.03533	0.015078	85.7451	1.93321	3652.5	3.56259	0.321984
Cryptomys hottentotus	Cryptomys_hottentotus_BATHYERGIDAE_RODENTIA	Eutheria	Bathyergidae	Rodentia	Southern african mole-rat	0.0789	-1.10292	NA	NA	NA	NA	0.074503	-1.12783	126.918	2.10352	4017.75	3.60398	0.00923811
Georychus capensis	Georychus_capensis_BATHYERGIDAE_RODENTIA	Eutheria	Bathyergidae	Rodentia	Cape mole-rat	0.18968	-0.721978	NA	NA	NA	NA	0.21384	-0.669911	61.3485	1.7878	4090.8	3.61181	0.085774
Geocapromys ingrahami	Geocapromys_ingrahami_CAPROMYIDAE_RODENTIA	Eutheria	Capromyidae	Rodentia	Bahamian hutia	0.73352	-0.134588	NA	NA	NA	NA	0.255	-0.59346	119.034	2.07567	3402.91	3.53185	-0.271682
Castor fiber	Castor_fiber_CASTORIDAE_RODENTIA	Eutheria	Castoridae	Rodentia	Eurasian beaver	19	1.27875	NA	NA	NA	NA	12.831	1.10826	172.173	2.23597	12783.8	4.10666	0.280065
Cavia aperea	Cavia_aperea_CAVIIDAE_RODENTIA	Eutheria	Caviidae	Rodentia	Brazilian guinea pig	0.341	-0.467246	NA	NA	NA	NA	0.424204	-0.372425	80.0442	1.90333	3652.5	3.56259	0.193235
Cavia porcellus	Cavia_porcellus_CAVIIDAE_RODENTIA	Eutheria	Caviidae	Rodentia	Domesticated guinea pig	0.6391	-0.194431	0.813	-0.0899095	NA	NA	0.733711	-0.134475	85.0171	1.92951	5405.7	3.73285	0.20826
Cavia tschudii	Cavia_tschudii_CAVIIDAE_RODENTIA	Eutheria	Caviidae	Rodentia	Montane guinea pig	0.58094	-0.235869	NA	NA	NA	NA	0.345521	-0.461526	81.9533	1.91357	3652.5	3.56259	-0.0873115
Galea musteloides	Galea_musteloides_CAVIIDAE_RODENTIA	Eutheria	Caviidae	Rodentia	Common yellow-toothed cavy	0.337875	-0.471244	NA	NA	NA	NA	0.359652	-0.444117	92.6537	1.96686	1278.38	3.10666	0.137529
Lagostomus maximus	Lagostomus_maximus_CHINCHILLIDAE_RODENTIA	Eutheria	Chinchillidae	Rodentia	Argentine plains viscacha	6.392	0.805637	NA	NA	NA	NA	1.3044	0.115411	209.906	2.32203	3944.7	3.59601	-0.300028
Alticola strelzowi	Alticola_strelzowi_CRICETIDAE_RODENTIA	Eutheria	Cricetidae	Rodentia	Strelzow's mountain vole	0.049995	-1.30107	NA	NA	NA	NA	0.1095	-0.960586	37.1211	1.56962	1001.39	3.0006	0.235936
Arborimus longicaudus	Arborimus_longicaudus_CRICETIDAE_RODENTIA	Eutheria	Cricetidae	Rodentia	Red tree vole	0.02239	-1.64995	NA	NA	NA	NA	0.05754	-1.24003	62.1709	1.79359	60.875	1.78444	0.292794
Arvicola amphibius	Arvicola_amphibius_CRICETIDAE_RODENTIA	Eutheria	Cricetidae	Rodentia	Eurasian water vole	0.10875	-0.963571	NA	NA	NA	NA	0.21336	-0.670887	35.24	1.54704	1826.25	3.26156	0.238913
Arvicola sapidus	Arvicola_sapidus_CRICETIDAE_RODENTIA	Eutheria	Cricetidae	Rodentia	Southwestern water vole	0.12	-0.920819	NA	NA	NA	NA	0.21168	-0.67432	36.3707	1.56075	1826.25	3.26156	0.202459
Arvicola scherman	Arvicola_scherman_CRICETIDAE_RODENTIA	Eutheria	Cricetidae	Rodentia	Montane water vole	0.0975	-1.011	NA	NA	NA	NA	0.21378	-0.670033	36.066	1.5571	1826.25	3.26156	0.281427
Baiomys taylori	Baiomys_taylori_CRICETIDAE_RODENTIA	Eutheria	Cricetidae	Rodentia	Northern pygmy mouse	0.00743	-2.12901	NA	NA	NA	NA	0.00959865	-2.01779	42.6865	1.63029	1308.81	3.11688	-0.116854
Calomys callosus	Calomys_callosus_CRICETIDAE_RODENTIA	Eutheria	Cricetidae	Rodentia	Big laucha	0.0486	-1.31336	NA	NA	NA	NA	0.0655528	-1.18341	40.0006	1.60207	NA	NA	0.0298465
Calomys expulsus	Calomys_expulsus_CRICETIDAE_RODENTIA	Eutheria	Cricetidae	Rodentia	Caatinga laucha	0.048	-1.31876	NA	NA	NA	NA	0.0655528	-1.18341	40.0006	1.60207	NA	NA	0.034358
Calomys venustus	Calomys_venustus_CRICETIDAE_RODENTIA	Eutheria	Cricetidae	Rodentia	Cordoba laucha	0.0492	-1.30803	NA	NA	NA	NA	0.0655528	-1.18341	40.0006	1.60207	NA	NA	0.0253904
Cricetus cricetus	Cricetus_cricetus_CRICETIDAE_RODENTIA	Eutheria	Cricetidae	Rodentia	Common hamster	0.4	-0.39794	NA	NA	NA	NA	0.7497	-0.125112	44.85	1.65176	1461	3.16465	0.332533
Dicrostonyx groenlandicus	Dicrostonyx_groenlandicus_CRICETIDAE_RODENTIA	Eutheria	Cricetidae	Rodentia	Nearctic collared lemming	0.05844	-1.23329	NA	NA	NA	NA	0.0782	-1.10679	36.9711	1.56786	1205.33	3.0811	0.0326964
Dicrostonyx richardsoni	Dicrostonyx_richardsoni_CRICETIDAE_RODENTIA	Eutheria	Cricetidae	Rodentia	Richardson's collared lemming	0.05762	-1.23943	NA	NA	NA	NA	0.07935	-1.10045	37.5438	1.57454	1205.33	3.0811	0.0454969
Dicrostonyx torquatus	Dicrostonyx_torquatus_CRICETIDAE_RODENTIA	Eutheria	Cricetidae	Rodentia	Palearctic collared lemming	0.067885	-1.16823	NA	NA	NA	NA	0.098175	-1.008	49.5538	1.69508	1387.95	3.14237	0.102397
Lagurus lagurus	Lagurus_lagurus_CRICETIDAE_RODENTIA	Eutheria	Cricetidae	Rodentia	Steppe vole	0.0203	-1.6925	NA	NA	NA	NA	0.025875	-1.58712	41.0078	1.61287	1397.08	3.14522	-0.0546691
Mesocricetus auratus	Mesocricetus_auratus_CRICETIDAE_RODENTIA	Eutheria	Cricetidae	Rodentia	Golden hamster	0.105	-0.978811	0.108	-0.966576	NA	NA	0.199262	-0.700576	36.505	1.56235	3652.5	3.56259	0.225016
Mesocricetus brandti	Mesocricetus_brandti_CRICETIDAE_RODENTIA	Eutheria	Cricetidae	Rodentia	Brandt's hamster	0.1082	-0.965773	0.108	-0.966576	NA	NA	0.196969	-0.705603	35.354	1.54844	3652.5	3.56259	0.206318
Mesocricetus newtoni	Mesocricetus_newtoni_CRICETIDAE_RODENTIA	Eutheria	Cricetidae	Rodentia	Romanian hamster	0.105	-0.978811	0.108	-0.966576	NA	NA	0.199262	-0.700576	36.505	1.56235	3652.5	3.56259	0.225016
Mesocricetus raddei	Mesocricetus_raddei_CRICETIDAE_RODENTIA	Eutheria	Cricetidae	Rodentia	Ciscaucasian hamster	0.105	-0.978811	0.108	-0.966576	NA	NA	0.201555	-0.695607	36.505	1.56235	3652.5	3.56259	0.229985
Microtus agrestis	Microtus_agrestis_CRICETIDAE_RODENTIA	Eutheria	Cricetidae	Rodentia	Field vole	0.031935	-1.49573	NA	NA	NA	NA	0.039338	-1.40519	34.1118	1.53291	1762.33	3.24609	-0.0531929
Microtus arvalis	Microtus_arvalis_CRICETIDAE_RODENTIA	Eutheria	Cricetidae	Rodentia	Common vole	0.0254	-1.59517	NA	NA	NA	NA	0.04539	-1.34304	38.6529	1.58718	1753.2	3.24383	0.102904
Microtus californicus	Microtus_californicus_CRICETIDAE_RODENTIA	Eutheria	Cricetidae	Rodentia	California vole	0.0535	-1.27165	0.0471	-1.32698	0.0434	-1.36251	0.0844536	-1.07338	39.4416	1.59595	760.937	2.88135	0.103772
Microtus canicaudus	Microtus_canicaudus_CRICETIDAE_RODENTIA	Eutheria	Cricetidae	Rodentia	Gray-tailed vole	0.0351	-1.45469	NA	NA	NA	NA	0.0494892	-1.30549	38.9795	1.59084	NA	NA	0.0237141
Microtus guentheri	Microtus_guentheri_CRICETIDAE_RODENTIA	Eutheria	Cricetidae	Rodentia	Guenther's vole	0.048995	-1.30985	NA	NA	NA	NA	0.0894	-1.04866	39.245	1.59378	1430.56	3.15551	0.160005
Microtus ilaeus	Microtus_ilaeus_CRICETIDAE_RODENTIA	Eutheria	Cricetidae	Rodentia	Kazakhstan vole	0.0254	-1.59517	NA	NA	NA	NA	0.044411	-1.35251	38.6529	1.58718	1753.2	3.24383	0.0934342
Microtus levis	Microtus_levis_CRICETIDAE_RODENTIA	Eutheria	Cricetidae	Rodentia	East european vole	0.0269	-1.57025	NA	NA	NA	NA	0.04539	-1.34304	38.6529	1.58718	1753.2	3.24383	0.0820664
Microtus limnophilus	Microtus_limnophilus_CRICETIDAE_RODENTIA	Eutheria	Cricetidae	Rodentia	Lacustrine vole	0.0331	-1.48017	0.035	-1.45593	NA	NA	0.089856	-1.04645	41.5598	1.61867	791.375	2.89838	0.309596
Microtus mongolicus	Microtus_mongolicus_CRICETIDAE_RODENTIA	Eutheria	Cricetidae	Rodentia	Mongolian vole	0.0254	-1.59517	NA	NA	NA	NA	0.04539	-1.34304	38.6529	1.58718	1753.2	3.24383	0.102904
Microtus montanus	Microtus_montanus_CRICETIDAE_RODENTIA	Eutheria	Cricetidae	Rodentia	Montane vole	0.0351	-1.45469	NA	NA	NA	NA	0.0483294	-1.31579	36.9353	1.56744	NA	NA	0.00875991
Microtus montebelli	Microtus_montebelli_CRICETIDAE_RODENTIA	Eutheria	Cricetidae	Rodentia	Japanese grass vole	0.0331	-1.48017	0.035	-1.45593	NA	NA	0.089358	-1.04887	41.9248	1.62247	791.375	2.89838	0.307938
Microtus ochrogaster	Microtus_ochrogaster_CRICETIDAE_RODENTIA	Eutheria	Cricetidae	Rodentia	Prairie vole	0.0467	-1.33068	NA	NA	NA	NA	0.063384	-1.19802	42.9148	1.63261	1944.96	3.28891	0.0357953
Microtus oeconomus	Microtus_oeconomus_CRICETIDAE_RODENTIA	Eutheria	Cricetidae	Rodentia	Root vole	0.0331	-1.48017	0.035	-1.45593	NA	NA	0.089856	-1.04645	41.5598	1.61867	791.375	2.89838	0.309596
Microtus oregoni	Microtus_oregoni_CRICETIDAE_RODENTIA	Eutheria	Cricetidae	Rodentia	Creeping vole	0.020425	-1.68984	NA	NA	NA	NA	0.033	-1.48149	37.7403	1.57681	456.562	2.6595	0.0415595
Microtus pennsylvanicus	Microtus_pennsylvanicus_CRICETIDAE_RODENTIA	Eutheria	Cricetidae	Rodentia	Meadow vole	0.03855	-1.41398	NA	NA	NA	NA	0.0676522	-1.16972	35.0372	1.54453	1062.27	3.02623	0.116222
Microtus pinetorum	Microtus_pinetorum_CRICETIDAE_RODENTIA	Eutheria	Cricetidae	Rodentia	Woodland vole	0.0255	-1.59346	NA	NA	NA	NA	0.027744	-1.55683	43.5235	1.63872	1397.08	3.14522	-0.102058
Microtus richardsoni	Microtus_richardsoni_CRICETIDAE_RODENTIA	Eutheria	Cricetidae	Rodentia	North american water vole	0.072825	-1.13772	NA	NA	NA	NA	0.182343	-0.739111	46.1464	1.66414	547.875	2.73868	0.339618
Microtus subterraneus	Microtus_subterraneus_CRICETIDAE_RODENTIA	Eutheria	Cricetidae	Rodentia	Common pine vole	0.0178	-1.74958	NA	NA	NA	NA	0.024248	-1.61532	44.942	1.65265	1034.88	3.01489	-0.0272291
Microtus townsendii	Microtus_townsendii_CRICETIDAE_RODENTIA	Eutheria	Cricetidae	Rodentia	Townsend's vole	0.0522	-1.28233	NA	NA	NA	NA	0.078067	-1.10753	38.799	1.58882	NA	NA	0.0771359
Myodes californicus	Myodes_californicus_CRICETIDAE_RODENTIA	Eutheria	Cricetidae	Rodentia	Western red-backed vole	0.0228	-1.64207	NA	NA	NA	NA	0.035937	-1.44446	34.7398	1.54083	879.644	2.94431	0.0314794
Myodes centralis	Myodes_centralis_CRICETIDAE_RODENTIA	Eutheria	Cricetidae	Rodentia	Tien shan red-backed vole	0.02115	-1.67469	0.0218	-1.66154	NA	NA	0.041366	-1.38336	41.2558	1.61549	1795.81	3.25426	0.134719
Myodes gapperi	Myodes_gapperi_CRICETIDAE_RODENTIA	Eutheria	Cricetidae	Rodentia	Southern red-backed vole	0.0228	-1.64207	NA	NA	NA	NA	0.0553292	-1.25705	41.7835	1.62101	879.644	2.94431	0.234846
Myodes glareolus	Myodes_glareolus_CRICETIDAE_RODENTIA	Eutheria	Cricetidae	Rodentia	Bank vole	0.0208	-1.68194	0.0218	-1.66154	NA	NA	0.0405448	-1.39206	40	1.60206	1795.81	3.25426	0.129399
Myodes smithii	Myodes_smithii_CRICETIDAE_RODENTIA	Eutheria	Cricetidae	Rodentia	Smith's red-backed vole	0.0275	-1.56067	NA	NA	NA	NA	0.04115	-1.38563	46.34	1.66596	1278.38	3.10666	0.0471398
Myopus schisticolor	Myopus_schisticolor_CRICETIDAE_RODENTIA	Eutheria	Cricetidae	Rodentia	Wood lemming	0.0264	-1.5784	NA	NA	NA	NA	0.0708643	-1.14957	42.8008	1.63145	760.937	2.88135	0.291157
Neotoma albigula	Neotoma_albigula_CRICETIDAE_RODENTIA	Eutheria	Cricetidae	Rodentia	White-throated woodrat	0.1905	-0.720105	NA	NA	NA	NA	0.221062	-0.655486	69.7188	1.84335	3469.88	3.54031	0.109686
Neotoma bryanti	Neotoma_bryanti_CRICETIDAE_RODENTIA	Eutheria	Cricetidae	Rodentia	Bryant's woodrat	0.119365	-0.923123	NA	NA	NA	NA	0.102025	-0.991294	64	1.80618	3835.12	3.58378	-0.0637508
Neotoma cinerea	Neotoma_cinerea_CRICETIDAE_RODENTIA	Eutheria	Cricetidae	Rodentia	Bushy-tailed woodrat	0.28589	-0.543801	NA	NA	NA	NA	0.357195	-0.447094	56.6298	1.75305	2127.58	3.32789	0.152678
Neotoma devia	Neotoma_devia_CRICETIDAE_RODENTIA	Eutheria	Cricetidae	Rodentia	Arizona woodrat	0.1134	-0.945387	NA	NA	NA	NA	0.0981814	-1.00797	63.1969	1.8007	3835.12	3.58378	-0.062901
Neotoma floridana	Neotoma_floridana_CRICETIDAE_RODENTIA	Eutheria	Cricetidae	Rodentia	Eastern woodrat	0.20818	-0.681561	NA	NA	NA	NA	0.168788	-0.77266	66.8887	1.82535	3469.88	3.54031	-0.0433009
Neotoma goldmani	Neotoma_goldmani_CRICETIDAE_RODENTIA	Eutheria	Cricetidae	Rodentia	Goldman's woodrat	0.198	-0.703335	NA	NA	NA	NA	0.213831	-0.669929	69.7188	1.84335	3469.88	3.54031	0.0812185
Neotoma lepida	Neotoma_lepida_CRICETIDAE_RODENTIA	Eutheria	Cricetidae	Rodentia	Desert woodrat	0.1134	-0.945387	NA	NA	NA	NA	0.102025	-0.991294	64	1.80618	3835.12	3.58378	-0.0451332
Neotoma leucodon	Neotoma_leucodon_CRICETIDAE_RODENTIA	Eutheria	Cricetidae	Rodentia	White-toothed woodrat	0.1905	-0.720105	NA	NA	NA	NA	0.221062	-0.655486	69.7188	1.84335	3469.88	3.54031	0.109686
Neotoma micropus	Neotoma_micropus_CRICETIDAE_RODENTIA	Eutheria	Cricetidae	Rodentia	Southern plains woodrat	0.20309	-0.692311	NA	NA	NA	NA	0.195059	-0.709835	64.527	1.80974	3469.88	3.54031	0.0254076
Neotoma stephensi	Neotoma_stephensi_CRICETIDAE_RODENTIA	Eutheria	Cricetidae	Rodentia	Stephen's woodrat	0.12533	-0.901945	NA	NA	NA	NA	0.094473	-1.02469	66.23	1.82105	3835.12	3.58378	-0.111899
Nyctomys sumichrasti	Nyctomys_sumichrasti_CRICETIDAE_RODENTIA	Eutheria	Cricetidae	Rodentia	Sumichrast's vesper rat	0.05333	-1.27303	0.0485	-1.31426	0.0449	-1.34775	0.08	-1.09691	54.3278	1.73502	2081.93	3.31847	0.109073
Ochrotomys nuttalli	Ochrotomys_nuttalli_CRICETIDAE_RODENTIA	Eutheria	Cricetidae	Rodentia	Golden mouse	0.022	-1.65758	NA	NA	NA	NA	0.033125	-1.47984	49.8471	1.69764	3074.19	3.48773	0.040269
Ondatra zibethicus	Ondatra_zibethicus_CRICETIDAE_RODENTIA	Eutheria	Cricetidae	Rodentia	Common muskrat	0.997955	-0.000889042	NA	NA	NA	NA	0.980854	-0.00839585	54.4815	1.73625	3652.5	3.56259	0.134039
Onychomys arenicola	Onychomys_arenicola_CRICETIDAE_RODENTIA	Eutheria	Cricetidae	Rodentia	Chihuahuan grasshopper mouse	0.02496	-1.60276	NA	NA	NA	NA	0.0411396	-1.38574	52.4104	1.71942	2045.4	3.31078	0.0928636
Onychomys leucogaster	Onychomys_leucogaster_CRICETIDAE_RODENTIA	Eutheria	Cricetidae	Rodentia	Northern grasshopper mouse	0.0325	-1.48812	NA	NA	NA	NA	0.050304	-1.2984	54.63	1.73743	2045.4	3.31078	0.0879267
Onychomys torridus	Onychomys_torridus_CRICETIDAE_RODENTIA	Eutheria	Cricetidae	Rodentia	Southern grasshopper mouse	0.022	-1.65758	NA	NA	NA	NA	0.0411396	-1.38574	52.4104	1.71942	2045.4	3.31078	0.138707
Oryzomys couesi	Oryzomys_couesi_CRICETIDAE_RODENTIA	Eutheria	Cricetidae	Rodentia	Coues' oryzomys	0.05326	-1.2736	NA	NA	NA	NA	0.0833924	-1.07887	37.8734	1.57833	867.469	2.93825	0.0964074
Oryzomys palustris	Oryzomys_palustris_CRICETIDAE_RODENTIA	Eutheria	Cricetidae	Rodentia	Marsh oryzomys	0.050465	-1.29701	NA	NA	NA	NA	0.086821	-1.06138	37.8734	1.57833	867.469	2.93825	0.133482
Peromyscus attwateri	Peromyscus_attwateri_CRICETIDAE_RODENTIA	Eutheria	Cricetidae	Rodentia	Texas deermouse	0.0283	-1.54821	NA	NA	NA	NA	0.03675	-1.43474	54.8918	1.73951	1972.35	3.29498	0.00224915
Peromyscus californicus	Peromyscus_californicus_CRICETIDAE_RODENTIA	Eutheria	Cricetidae	Rodentia	California deermouse	0.0455	-1.34199	NA	NA	NA	NA	0.0372	-1.42946	59.83	1.77692	2008.88	3.30295	-0.157471
Peromyscus crinitus	Peromyscus_crinitus_CRICETIDAE_RODENTIA	Eutheria	Cricetidae	Rodentia	Canyon deermouse	0.01633	-1.78701	NA	NA	NA	NA	0.0433972	-1.36254	51.4368	1.71127	2812.43	3.44908	0.268526
Peromyscus difficilis	Peromyscus_difficilis_CRICETIDAE_RODENTIA	Eutheria	Cricetidae	Rodentia	Southern rock deermouse	0.028	-1.55284	NA	NA	NA	NA	0.03675	-1.43474	56.611	1.7529	1972.35	3.29498	0.00878452
Peromyscus gossypinus	Peromyscus_gossypinus_CRICETIDAE_RODENTIA	Eutheria	Cricetidae	Rodentia	Cotton deermouse	0.02265	-1.64493	0.02222	-1.65326	NA	NA	0.0372372	-1.42902	47.7569	1.67904	2922	3.46568	0.0768137
Peromyscus gratus	Peromyscus_gratus_CRICETIDAE_RODENTIA	Eutheria	Cricetidae	Rodentia	Saxicoline deermouse	0.02735	-1.56304	NA	NA	NA	NA	0.0361725	-1.44162	58.3055	1.76571	1972.35	3.29498	0.0129846
Peromyscus keeni	Peromyscus_keeni_CRICETIDAE_RODENTIA	Eutheria	Cricetidae	Rodentia	Northwestern deermouse	0.02205	-1.65659	0.10861	-0.96413	NA	NA	0.0423335	-1.37332	48.575	1.68641	3043.75	3.48341	0.143739
Peromyscus leucopus	Peromyscus_leucopus_CRICETIDAE_RODENTIA	Eutheria	Cricetidae	Rodentia	White-footed deermouse	0.0223	-1.6517	0.02222	-1.65326	NA	NA	0.0395178	-1.40321	47.5919	1.67753	2922	3.46568	0.107986
Peromyscus maniculatus	Peromyscus_maniculatus_CRICETIDAE_RODENTIA	Eutheria	Cricetidae	Rodentia	North american deermouse	0.0205	-1.68825	0.10861	-0.96413	NA	NA	0.0413043	-1.38401	48.575	1.68641	3043.75	3.48341	0.15952
Peromyscus melanocarpus	Peromyscus_melanocarpus_CRICETIDAE_RODENTIA	Eutheria	Cricetidae	Rodentia	Black-wristed deermouse	0.0661	-1.1798	NA	NA	NA	NA	0.0312	-1.50585	54.6096	1.73727	NA	NA	-0.377376
Peromyscus melanotis	Peromyscus_melanotis_CRICETIDAE_RODENTIA	Eutheria	Cricetidae	Rodentia	Black-eared deermouse	0.0214	-1.66959	0.10861	-0.96413	NA	NA	0.0369635	-1.43223	48.1412	1.68252	3043.75	3.48341	0.0949191
Peromyscus nasutus	Peromyscus_nasutus_CRICETIDAE_RODENTIA	Eutheria	Cricetidae	Rodentia	Northern rock deermouse	0.028	-1.55284	NA	NA	NA	NA	0.038745	-1.41178	56.611	1.7529	1972.35	3.29498	0.0317428
Peromyscus polionotus	Peromyscus_polionotus_CRICETIDAE_RODENTIA	Eutheria	Cricetidae	Rodentia	Oldfield deermouse	0.014	-1.85387	NA	NA	NA	NA	0.024192	-1.61633	47.1314	1.67331	2008.88	3.30295	0.0630897
Peromyscus truei	Peromyscus_truei_CRICETIDAE_RODENTIA	Eutheria	Cricetidae	Rodentia	Pinon deermouse	0.033	-1.48149	NA	NA	NA	NA	0.036645	-1.43599	60.1316	1.7791	1972.35	3.29498	-0.0469136
Peromyscus yucatanicus	Peromyscus_yucatanicus_CRICETIDAE_RODENTIA	Eutheria	Cricetidae	Rodentia	Yucatan deermouse	0.034855	-1.45773	0.0472	-1.32606	0.041	-1.38722	0.0393	-1.40561	62.02	1.79253	NA	NA	-0.0337249
Phenacomys intermedius	Phenacomys_intermedius_CRICETIDAE_RODENTIA	Eutheria	Cricetidae	Rodentia	Western heather vole	0.0252	-1.5986	NA	NA	NA	NA	0.0705936	-1.15123	47.0671	1.67272	1461	3.16465	0.314601
Phenacomys ungava	Phenacomys_ungava_CRICETIDAE_RODENTIA	Eutheria	Cricetidae	Rodentia	Eastern heather vole	0.027	-1.56864	NA	NA	NA	NA	0.0597872	-1.22339	42.2906	1.62624	1461	3.16465	0.20814
Phodopus campbelli	Phodopus_campbelli_CRICETIDAE_RODENTIA	Eutheria	Cricetidae	Rodentia	Campbell's desert hamster	0.028745	-1.54144	0.0424	-1.37263	NA	NA	0.078364	-1.10588	40	1.60206	1427.52	3.15458	0.298092
Phodopus sungorus	Phodopus_sungorus_CRICETIDAE_RODENTIA	Eutheria	Cricetidae	Rodentia	Striped desert hamster	0.030865	-1.51053	0.0424	-1.37263	NA	NA	0.074932	-1.12533	39.8922	1.60089	1427.52	3.15458	0.252567
Podomys floridanus	Podomys_floridanus_CRICETIDAE_RODENTIA	Eutheria	Cricetidae	Rodentia	Florida deermouse	0.031025	-1.50829	NA	NA	NA	NA	0.0325	-1.48812	48.2179	1.68321	2708.94	3.4328	-0.0957144
Reithrodontomys montanus	Reithrodontomys_montanus_CRICETIDAE_RODENTIA	Eutheria	Cricetidae	Rodentia	Plains harvest mouse	0.00995	-2.00218	NA	NA	NA	NA	0.021816	-1.66122	36.2181	1.55893	NA	NA	0.119448
Sigmodon alleni	Sigmodon_alleni_CRICETIDAE_RODENTIA	Eutheria	Cricetidae	Rodentia	Allen's cotton rat	0.1596	-0.796967	NA	NA	NA	NA	0.107712	-0.967736	42.044	1.6237	1899.3	3.27859	-0.181998
Sigmodon arizonae	Sigmodon_arizonae_CRICETIDAE_RODENTIA	Eutheria	Cricetidae	Rodentia	Arizona cotton rat	0.1723	-0.763715	NA	NA	NA	NA	0.107712	-0.967736	42	1.62325	1899.3	3.27859	-0.209894
Sigmodon hirsutus	Sigmodon_hirsutus_CRICETIDAE_RODENTIA	Eutheria	Cricetidae	Rodentia	Southern cotton rat	0.1596	-0.796967	NA	NA	NA	NA	0.107712	-0.967736	42	1.62325	1899.3	3.27859	-0.182088
Sigmodon hispidus	Sigmodon_hispidus_CRICETIDAE_RODENTIA	Eutheria	Cricetidae	Rodentia	Hispid cotton rat	0.1596	-0.796967	NA	NA	NA	NA	0.107712	-0.967736	42	1.62325	1899.3	3.27859	-0.182088
Sigmodon mascotensis	Sigmodon_mascotensis_CRICETIDAE_RODENTIA	Eutheria	Cricetidae	Rodentia	West mexican cotton rat	0.156	-0.806875	NA	NA	NA	NA	0.107712	-0.967736	42	1.62325	1899.3	3.27859	-0.173803
Sigmodon ochrognathus	Sigmodon_ochrognathus_CRICETIDAE_RODENTIA	Eutheria	Cricetidae	Rodentia	Yellow-nosed cotton rat	0.14585	-0.836094	NA	NA	NA	NA	0.1084	-0.964971	42.088	1.62416	1899.3	3.27859	-0.146423
Sigmodon peruanus	Sigmodon_peruanus_CRICETIDAE_RODENTIA	Eutheria	Cricetidae	Rodentia	Peruvian cotton rat	0.1723	-0.763715	NA	NA	NA	NA	0.107712	-0.967736	42.088	1.62416	1899.3	3.27859	-0.209714
Sigmodon toltecus	Sigmodon_toltecus_CRICETIDAE_RODENTIA	Eutheria	Cricetidae	Rodentia	Toltec cotton rat	0.1596	-0.796967	NA	NA	NA	NA	0.107712	-0.967736	42	1.62325	1899.3	3.27859	-0.182088
Synaptomys cooperi	Synaptomys_cooperi_CRICETIDAE_RODENTIA	Eutheria	Cricetidae	Rodentia	Southern bog lemming	0.03253	-1.48772	NA	NA	NA	NA	0.0643	-1.19179	44.9864	1.65308	913.125	2.96053	0.177415
Tylomys nudicaudus	Tylomys_nudicaudus_CRICETIDAE_RODENTIA	Eutheria	Cricetidae	Rodentia	Peter's climbing rat	0.28	-0.552842	NA	NA	NA	NA	0.096	-1.01773	66.29	1.82145	1978.44	3.29632	-0.396785
Zygodontomys brevicauda	Zygodontomys_brevicauda_CRICETIDAE_RODENTIA	Eutheria	Cricetidae	Rodentia	Short-tailed zygodont	0.05511	-1.25877	NA	NA	NA	NA	0.0940286	-1.02674	42.4893	1.62828	152.188	2.18238	0.146079
Myoprocta acouchy	Myoprocta_acouchy_DASYPROCTIDAE_RODENTIA	Eutheria	Dasyproctidae	Rodentia	Red acouchi	0.8445	-0.0734003	NA	NA	NA	NA	0.6895	-0.161466	152	2.18184	5405.7	3.73285	0.130272
Myoprocta pratti	Myoprocta_pratti_DASYPROCTIDAE_RODENTIA	Eutheria	Dasyproctidae	Rodentia	Green acouchi	0.914	-0.0390538	NA	NA	NA	NA	0.6545	-0.18409	150.14	2.1765	5405.7	3.73285	0.0778624
Jaculus jaculus	Jaculus_jaculus_DIPODIDAE_RODENTIA	Eutheria	Dipodidae	Rodentia	Lesser egyptian jerboa	0.0574	-1.24109	NA	NA	NA	NA	0.0648	-1.18842	89	1.94939	2666.32	3.42591	0.0335054
Napaeozapus insignis	Napaeozapus_insignis_DIPODIDAE_RODENTIA	Eutheria	Dipodidae	Rodentia	Woodland jumping mouse	0.0218	-1.66154	NA	NA	NA	NA	0.039694	-1.40128	58.6873	1.76854	1461	3.16465	0.136264
Zapus hudsonius	Zapus_hudsonius_DIPODIDAE_RODENTIA	Eutheria	Dipodidae	Rodentia	Meadow jumping mouse	0.0238	-1.62342	NA	NA	NA	NA	0.041808	-1.37874	47	1.6721	2045.4	3.31078	0.107729
Geomys arenarius	Geomys_arenarius_GEOMYIDAE_RODENTIA	Eutheria	Geomyidae	Rodentia	Desert pocket gopher	0.200375	-0.698156	0.226	-0.645892	0.186	-0.730487	0.09	-1.04576	60.7837	1.78379	4383	3.64177	-0.310792
Geomys attwateri	Geomys_attwateri_GEOMYIDAE_RODENTIA	Eutheria	Geomyidae	Rodentia	Attwater's pocket gopher	0.1767	-0.752763	NA	NA	NA	NA	0.0734625	-1.13393	60.7837	1.78379	4383	3.64177	-0.353305
Geomys breviceps	Geomys_breviceps_GEOMYIDAE_RODENTIA	Eutheria	Geomyidae	Rodentia	Baird's pocket gopher	0.1767	-0.752763	NA	NA	NA	NA	0.05985	-1.22294	60.7837	1.78379	4383	3.64177	-0.442307
Geomys bursarius	Geomys_bursarius_GEOMYIDAE_RODENTIA	Eutheria	Geomyidae	Rodentia	Plains pocket gopher	0.18685	-0.728507	NA	NA	NA	NA	0.076275	-1.11762	60.7837	1.78379	4383	3.64177	-0.357273
Geomys knoxjonesi	Geomys_knoxjonesi_GEOMYIDAE_RODENTIA	Eutheria	Geomyidae	Rodentia	Knox jones's pocket gopher	0.1767	-0.752763	NA	NA	NA	NA	0.076275	-1.11762	54.872	1.73935	4383	3.64177	-0.345831
Geomys pinetis	Geomys_pinetis_GEOMYIDAE_RODENTIA	Eutheria	Geomyidae	Rodentia	Southeastern pocket gopher	0.19575	-0.708298	NA	NA	NA	NA	0.07965	-1.09881	58.7415	1.76894	30.4375	1.48341	-0.358322
Geomys texensis	Geomys_texensis_GEOMYIDAE_RODENTIA	Eutheria	Geomyidae	Rodentia	Central texas pocket gopher	0.1767	-0.752763	NA	NA	NA	NA	0.076275	-1.11762	60.7837	1.78379	4383	3.64177	-0.336989
Thomomys bulbivorus	Thomomys_bulbivorus_GEOMYIDAE_RODENTIA	Eutheria	Geomyidae	Rodentia	Camas pocket gopher	0.10507	-0.978521	NA	NA	NA	NA	0.433415	-0.363096	63.5524	1.80313	2191.5	3.34074	0.610166
Glirulus japonicus	Glirulus_japonicus_GLIRIDAE_RODENTIA	Eutheria	Gliridae	Rodentia	Japanese dormouse	0.0474	-1.32422	NA	NA	NA	NA	0.10238	-0.989785	68.436	1.83528	2556.75	3.40769	0.278958
Glis glis	Glis_glis_GLIRIDAE_RODENTIA	Eutheria	Gliridae	Rodentia	Fat dormouse	0.140045	-0.853732	NA	NA	NA	NA	0.131116	-0.882346	60.7565	1.78359	3287.25	3.51683	-0.0173228
Chaetodipus californicus	Chaetodipus_californicus_HETEROMYIDAE_RODENTIA	Eutheria	Heteromyidae	Rodentia	California pocket mouse	0.02301	-1.63808	NA	NA	NA	NA	0.042	-1.37675	48.2766	1.68374	669.625	2.82583	0.124295
Chaetodipus formosus	Chaetodipus_formosus_HETEROMYIDAE_RODENTIA	Eutheria	Heteromyidae	Rodentia	Long-tailed pocket mouse	0.019225	-1.71613	NA	NA	NA	NA	0.04224	-1.37428	50.827	1.70609	2593.28	3.41385	0.196486
Dipodomys californicus	Dipodomys_californicus_HETEROMYIDAE_RODENTIA	Eutheria	Heteromyidae	Rodentia	California kangaroo rat	0.065	-1.18709	NA	NA	NA	NA	0.08711	-1.05993	62	1.79239	3031.57	3.48167	0.0856003
Dipodomys deserti	Dipodomys_deserti_HETEROMYIDAE_RODENTIA	Eutheria	Heteromyidae	Rodentia	Desert kangaroo rat	0.10675	-0.971632	NA	NA	NA	NA	0.12502	-0.903021	50.8921	1.70665	3287.25	3.51683	0.0452822
Dipodomys heermanni	Dipodomys_heermanni_HETEROMYIDAE_RODENTIA	Eutheria	Heteromyidae	Rodentia	Heermann's kangaroo rat	0.06415	-1.1928	NA	NA	NA	NA	0.087391	-1.05853	62	1.79239	3031.57	3.48167	0.0917795
Dipodomys merriami	Dipodomys_merriami_HETEROMYIDAE_RODENTIA	Eutheria	Heteromyidae	Rodentia	Merriam's kangaroo rat	0.037805	-1.42245	0.0386	-1.41341	NA	NA	0.03979	-1.40023	48.2551	1.68354	3542.93	3.54936	-0.0795363
Dipodomys microps	Dipodomys_microps_HETEROMYIDAE_RODENTIA	Eutheria	Heteromyidae	Rodentia	Chisel-toothed kangaroo rat	0.05516	-1.25838	NA	NA	NA	NA	0.050085	-1.30029	53.2352	1.7262	1336.21	3.12587	-0.108318
Dipodomys nitratoides	Dipodomys_nitratoides_HETEROMYIDAE_RODENTIA	Eutheria	Heteromyidae	Rodentia	San joaquin valley kangaroo rat	0.0378	-1.42251	0.0386	-1.41341	NA	NA	0.04048	-1.39276	50.235	1.70101	3542.93	3.54936	-0.0685468
Dipodomys panamintinus	Dipodomys_panamintinus_HETEROMYIDAE_RODENTIA	Eutheria	Heteromyidae	Rodentia	Panamint kangaroo rat	0.05658	-1.24734	0.0764	-1.11691	NA	NA	0.0735	-1.13371	58.0231	1.7636	1975.39	3.29565	0.0564735
Dipodomys spectabilis	Dipodomys_spectabilis_HETEROMYIDAE_RODENTIA	Eutheria	Heteromyidae	Rodentia	Banner-tailed kangaroo rat	0.12461	-0.904447	NA	NA	NA	NA	0.080295	-1.09531	47.5	1.67669	4638.68	3.66639	-0.209152
Liomys pictus	Liomys_pictus_HETEROMYIDAE_RODENTIA	Eutheria	Heteromyidae	Rodentia	Painted spiny pocket mouse	0.04664	-1.33124	NA	NA	NA	NA	0.0806625	-1.09333	51.4006	1.71097	NA	NA	0.156547
Perognathus inornatus	Perognathus_inornatus_HETEROMYIDAE_RODENTIA	Eutheria	Heteromyidae	Rodentia	San joaquin pocket mouse	0.008575	-2.06677	NA	NA	NA	NA	0.0178	-1.74958	42.8278	1.63173	3043.75	3.48341	0.0995899
Perognathus longimembris	Perognathus_longimembris_HETEROMYIDAE_RODENTIA	Eutheria	Heteromyidae	Rodentia	Little pocket mouse	0.00835	-2.07831	NA	NA	NA	NA	0.0178	-1.74958	42.8278	1.63173	3043.75	3.48341	0.109246
Acomys cahirinus	Acomys_cahirinus_MURIDAE_RODENTIA	Eutheria	Muridae	Rodentia	Northeast african spiny mouse	0.0452	-1.34486	0.027	-1.56864	NA	NA	0.0310726	-1.50762	52	1.716	2733.29	3.43669	-0.245355
Acomys dimidiatus	Acomys_dimidiatus_MURIDAE_RODENTIA	Eutheria	Muridae	Rodentia	Eastern spiny mouse	0.0452	-1.34486	0.027	-1.56864	NA	NA	0.0310726	-1.50762	52	1.716	2733.29	3.43669	-0.245355
Acomys ignitus	Acomys_ignitus_MURIDAE_RODENTIA	Eutheria	Muridae	Rodentia	Fiery spiny mouse	0.0452	-1.34486	0.027	-1.56864	NA	NA	0.0310726	-1.50762	52	1.716	2733.29	3.43669	-0.245355
Acomys johannis	Acomys_johannis_MURIDAE_RODENTIA	Eutheria	Muridae	Rodentia	Johan's spiny mouse	0.0436	-1.36051	0.027	-1.56864	NA	NA	0.0310726	-1.50762	52	1.716	2733.29	3.43669	-0.232267
Acomys minous	Acomys_minous_MURIDAE_RODENTIA	Eutheria	Muridae	Rodentia	Crete spiny mouse	0.0452	-1.34486	0.027	-1.56864	NA	NA	0.0310726	-1.50762	52	1.716	2733.29	3.43669	-0.245355
Acomys nesiotes	Acomys_nesiotes_MURIDAE_RODENTIA	Eutheria	Muridae	Rodentia	Cyprus spiny mouse	0.0452	-1.34486	0.027	-1.56864	NA	NA	0.0310726	-1.50762	52	1.716	2733.29	3.43669	-0.245355
Aethomys chrysophilus	Aethomys_chrysophilus_MURIDAE_RODENTIA	Eutheria	Muridae	Rodentia	Red veld aethomys	0.0797	-1.09854	NA	NA	NA	NA	0.103678	-0.984312	53.0696	1.72485	273.938	2.43765	0.0737358
Aethomys ineptus	Aethomys_ineptus_MURIDAE_RODENTIA	Eutheria	Muridae	Rodentia	Tete veld aethomys	0.08085	-1.09232	NA	NA	NA	NA	0.103678	-0.984312	53.0696	1.72485	273.938	2.43765	0.0685331
Aethomys kaiseri	Aethomys_kaiseri_MURIDAE_RODENTIA	Eutheria	Muridae	Rodentia	Kaiser's aethomys	0.098495	-1.00659	NA	NA	NA	NA	0.102254	-0.99032	51.9556	1.71563	1001.39	3.0006	-0.0110006
Apodemus alpicola	Apodemus_alpicola_MURIDAE_RODENTIA	Eutheria	Muridae	Rodentia	Alpine field mouse	0.029375	-1.53202	NA	NA	NA	NA	0.04785	-1.32012	47.9353	1.68066	1643.62	3.2158	0.0916232
Apodemus flavicollis	Apodemus_flavicollis_MURIDAE_RODENTIA	Eutheria	Muridae	Rodentia	Yellow-necked field mouse	0.029375	-1.53202	NA	NA	NA	NA	0.04785	-1.32012	47.9353	1.68066	1643.62	3.2158	0.0916232
Apodemus gurkha	Apodemus_gurkha_MURIDAE_RODENTIA	Eutheria	Muridae	Rodentia	Nepalese field mouse	0.029375	-1.53202	NA	NA	NA	NA	0.04785	-1.32012	47.9353	1.68066	1643.62	3.2158	0.0916232
Apodemus latronum	Apodemus_latronum_MURIDAE_RODENTIA	Eutheria	Muridae	Rodentia	Large-eared field mouse	0.0294	-1.53165	NA	NA	NA	NA	0.045414	-1.34281	47.9353	1.68066	1935.83	3.28687	0.068622
Apodemus peninsulae	Apodemus_peninsulae_MURIDAE_RODENTIA	Eutheria	Muridae	Rodentia	Korean field mouse	0.0294	-1.53165	NA	NA	NA	NA	0.04089	-1.38838	47.9353	1.68066	1935.83	3.28687	0.0230494
Apodemus ponticus	Apodemus_ponticus_MURIDAE_RODENTIA	Eutheria	Muridae	Rodentia	Caucasus field mouse	0.029375	-1.53202	NA	NA	NA	NA	0.04785	-1.32012	47.9353	1.68066	1643.62	3.2158	0.0916232
Arvicanthis ansorgei	Arvicanthis_ansorgei_MURIDAE_RODENTIA	Eutheria	Muridae	Rodentia	Sudanian arvicanthis	0.0958	-1.01863	NA	NA	NA	NA	0.1085	-0.96457	44.827	1.65154	2447.18	3.38867	0.0120705
Arvicanthis niloticus	Arvicanthis_niloticus_MURIDAE_RODENTIA	Eutheria	Muridae	Rodentia	African arvicanthis	0.0958	-1.01863	NA	NA	NA	NA	0.1085	-0.96457	44.827	1.65154	2447.18	3.38867	0.0120705
Bandicota bengalensis	Bandicota_bengalensis_MURIDAE_RODENTIA	Eutheria	Muridae	Rodentia	Lesser bandicoot rat	0.19683	-0.705909	NA	NA	NA	NA	0.174613	-0.757925	48.961	1.68985	NA	NA	-0.0351692
Bandicota indica	Bandicota_indica_MURIDAE_RODENTIA	Eutheria	Muridae	Rodentia	Greater bandicoot rat	0.2	-0.69897	NA	NA	NA	NA	0.242964	-0.614458	48.7375	1.68786	1534.05	3.18584	0.1021
Chiropodomys gliroides	Chiropodomys_gliroides_MURIDAE_RODENTIA	Eutheria	Muridae	Rodentia	Indomalayan pencil-tailed tree mouse	0.0255	-1.59346	NA	NA	NA	NA	0.0217	-1.66354	44.13	1.64473	1314.9	3.11889	-0.207571
Conilurus penicillatus	Conilurus_penicillatus_MURIDAE_RODENTIA	Eutheria	Muridae	Rodentia	Brush-tailed conilurus	0.15951	-0.797212	NA	NA	NA	NA	0.20822	-0.681478	66.3058	1.82155	1826.25	3.26156	0.143835
Gerbilliscus brantsii	Gerbilliscus_brantsii_MURIDAE_RODENTIA	Eutheria	Muridae	Rodentia	Highveld gerbil	0.082205	-1.0851	NA	NA	NA	NA	0.125325	-0.901962	49.7544	1.69683	273.938	2.43765	0.139273
Gerbilliscus leucogaster	Gerbilliscus_leucogaster_MURIDAE_RODENTIA	Eutheria	Muridae	Rodentia	Bushveld gerbil	0.1338	-0.873544	NA	NA	NA	NA	0.08588	-1.06611	56.4677	1.7518	1062.27	3.02623	-0.190845
Gerbillurus paeba	Gerbillurus_paeba_MURIDAE_RODENTIA	Eutheria	Muridae	Rodentia	Paeba hairy-footed gerbil	0.0285	-1.54516	NA	NA	NA	NA	0.0490543	-1.30932	48.921	1.6895	1184.02	3.07336	0.11516
Gerbillurus setzeri	Gerbillurus_setzeri_MURIDAE_RODENTIA	Eutheria	Muridae	Rodentia	Setzer's hairy-footed gerbil	0.0386	-1.41341	NA	NA	NA	NA	0.06045	-1.2186	46.9155	1.67132	NA	NA	0.0920952
Gerbillus floweri	Gerbillus_floweri_MURIDAE_RODENTIA	Eutheria	Muridae	Rodentia	Flower's gerbil	0.0399	-1.39903	NA	NA	NA	NA	0.0363	-1.44009	49.64	1.69583	2995.05	3.4764	-0.136546
Gerbillus hesperinus	Gerbillus_hesperinus_MURIDAE_RODENTIA	Eutheria	Muridae	Rodentia	Moroccan gerbil	0.0399	-1.39903	NA	NA	NA	NA	0.0363	-1.44009	49.64	1.69583	2995.05	3.4764	-0.136546
Gerbillus perpallidus	Gerbillus_perpallidus_MURIDAE_RODENTIA	Eutheria	Muridae	Rodentia	Pale gerbil	0.0524	-1.28067	NA	NA	NA	NA	0.0788273	-1.10332	46.8515	1.67072	2008.88	3.30295	0.0962536
Gerbillus pyramidum	Gerbillus_pyramidum_MURIDAE_RODENTIA	Eutheria	Muridae	Rodentia	Greater egyptian gerbil	0.0399	-1.39903	NA	NA	NA	NA	0.0363	-1.44009	49.64	1.69583	2995.05	3.4764	-0.136546
Gerbillus tarabuli	Gerbillus_tarabuli_MURIDAE_RODENTIA	Eutheria	Muridae	Rodentia	Tarabul's gerbil	0.0399	-1.39903	NA	NA	NA	NA	0.037235	-1.42905	49.2058	1.69202	2995.05	3.4764	-0.12626
Hydromys chrysogaster	Hydromys_chrysogaster_MURIDAE_RODENTIA	Eutheria	Muridae	Rodentia	Common water rat	0.738085	-0.131894	NA	NA	NA	NA	0.57	-0.244125	66	1.81954	2666.32	3.42591	0.0244331
Lemniscomys striatus	Lemniscomys_striatus_MURIDAE_RODENTIA	Eutheria	Muridae	Rodentia	Typical lemniscomys	0.0423	-1.37366	NA	NA	NA	NA	0.0681	-1.16685	55.15	1.74155	1762.33	3.24609	0.124578
Lophuromys brevicaudus	Lophuromys_brevicaudus_MURIDAE_RODENTIA	Eutheria	Muridae	Rodentia	Short-tailed brush-furred rat	0.056035	-1.25154	NA	NA	NA	NA	0.03552	-1.44953	77.4942	1.88927	273.938	2.43765	-0.230819
Lophuromys chrysopus	Lophuromys_chrysopus_MURIDAE_RODENTIA	Eutheria	Muridae	Rodentia	Ethiopian forest brush-furred rat	0.056035	-1.25154	NA	NA	NA	NA	0.03552	-1.44953	77.4942	1.88927	273.938	2.43765	-0.230819
Lophuromys flavopunctatus	Lophuromys_flavopunctatus_MURIDAE_RODENTIA	Eutheria	Muridae	Rodentia	Ethiopian buff-spotted brush-furred rat	0.056035	-1.25154	NA	NA	NA	NA	0.03552	-1.44953	77.4942	1.88927	273.938	2.43765	-0.230819
Lophuromys sikapusi	Lophuromys_sikapusi_MURIDAE_RODENTIA	Eutheria	Muridae	Rodentia	Rusty-bellied brush-furred rat	0.05361	-1.27075	NA	NA	NA	NA	0.0442325	-1.35426	43.3582	1.63707	1123.14	3.05044	-0.169668
Mastacomys fuscus	Mastacomys_fuscus_MURIDAE_RODENTIA	Eutheria	Muridae	Rodentia	Broad-toothed mastacomys	0.13686	-0.863723	NA	NA	NA	NA	0.129291	-0.888433	78.6103	1.89548	NA	NA	0.00720897
Mastomys natalensis	Mastomys_natalensis_MURIDAE_RODENTIA	Eutheria	Muridae	Rodentia	Natal mastomys	0.041675	-1.38012	NA	NA	NA	NA	0.109028	-0.962464	44.0383	1.64383	1062.27	3.02623	0.314929
Melomys capensis	Melomys_capensis_MURIDAE_RODENTIA	Eutheria	Muridae	Rodentia	Cape york melomys	0.0706	-1.1512	NA	NA	NA	NA	0.0385	-1.41454	73.3688	1.86551	NA	NA	-0.28447
Melomys cervinipes	Melomys_cervinipes_MURIDAE_RODENTIA	Eutheria	Muridae	Rodentia	Fawn-footed melomys	0.0826	-1.08302	NA	NA	NA	NA	0.041125	-1.38589	73.3688	1.86551	NA	NA	-0.312835
Melomys rubicola	Melomys_rubicola_MURIDAE_RODENTIA	Eutheria	Muridae	Rodentia	Bramble cay melomys	0.094	-1.02687	NA	NA	NA	NA	0.041125	-1.38589	73.3688	1.86551	NA	NA	-0.359787
Meriones libycus	Meriones_libycus_MURIDAE_RODENTIA	Eutheria	Muridae	Rodentia	Libyan jird	0.09133	-1.03939	NA	NA	NA	NA	0.22365	-0.650431	55.7462	1.74622	1899.3	3.27859	0.362402
Meriones shawi	Meriones_shawi_MURIDAE_RODENTIA	Eutheria	Muridae	Rodentia	Shaw's jird	0.1378	-0.860751	NA	NA	NA	NA	0.140625	-0.851937	51.556	1.71228	1701.46	3.23082	0.00476368
Meriones unguiculatus	Meriones_unguiculatus_MURIDAE_RODENTIA	Eutheria	Muridae	Rodentia	Mongolian jird	0.0581	-1.23582	NA	NA	NA	NA	0.0715	-1.14569	49.09	1.69099	2301.07	3.36193	0.0204164
Mesembriomys gouldii	Mesembriomys_gouldii_MURIDAE_RODENTIA	Eutheria	Muridae	Rodentia	Black-footed mesembriomys	0.9	-0.0457575	NA	NA	NA	NA	0.86338	-0.063798	91.5102	1.96147	2855.04	3.45561	0.160973
Mus caroli	Mus_caroli_MURIDAE_RODENTIA	Eutheria	Muridae	Rodentia	Ryukyu mouse	0.01865	-1.72932	0.0153	-1.81531	NA	NA	0.0519548	-1.28437	41.5139	1.61819	2191.5	3.34074	0.279923
Mus indutus	Mus_indutus_MURIDAE_RODENTIA	Eutheria	Muridae	Rodentia	Desert pygmy mouse	0.00725	-2.13966	NA	NA	NA	NA	0.0141192	-1.85019	41.3921	1.61692	1570.58	3.19606	0.0569909
Mus macedonicus	Mus_macedonicus_MURIDAE_RODENTIA	Eutheria	Muridae	Rodentia	Macedonian mouse	0.0205	-1.68825	0.0153	-1.81531	NA	NA	0.0543265	-1.26499	41.5139	1.61819	2191.5	3.34074	0.264962
Mus mahomet	Mus_mahomet_MURIDAE_RODENTIA	Eutheria	Muridae	Rodentia	Mahomet mouse	0.0415	-1.38195	NA	NA	NA	NA	0.109028	-0.962464	44.0383	1.64383	1062.27	3.02623	0.316458
Mus minutoides	Mus_minutoides_MURIDAE_RODENTIA	Eutheria	Muridae	Rodentia	Southern african pygmy mouse	0.007585	-2.12004	NA	NA	NA	NA	0.0139194	-1.85638	41.3921	1.61692	1570.58	3.19606	0.0343966
Mus musculoides	Mus_musculoides_MURIDAE_RODENTIA	Eutheria	Muridae	Rodentia	Subsaharan pygmy mouse	0.007585	-2.12004	NA	NA	NA	NA	0.0139194	-1.85638	41.5515	1.61859	1570.58	3.19606	0.0347287
Mus musculus	Mus_musculus_MURIDAE_RODENTIA	Eutheria	Muridae	Rodentia	House mouse	0.0205	-1.68825	0.0153	-1.81531	NA	NA	0.0543265	-1.26499	41.5139	1.61819	2191.5	3.34074	0.264962
Mus neavei	Mus_neavei_MURIDAE_RODENTIA	Eutheria	Muridae	Rodentia	Neave's mouse	0.007585	-2.12004	NA	NA	NA	NA	0.0139194	-1.85638	41.3921	1.61692	1570.58	3.19606	0.0343966
Mus sorella	Mus_sorella_MURIDAE_RODENTIA	Eutheria	Muridae	Rodentia	Thomas's mouse	0.012535	-1.90188	NA	NA	NA	NA	0.0234	-1.63078	48.1427	1.68253	30.4375	1.48341	0.0906103
Mus spicilegus	Mus_spicilegus_MURIDAE_RODENTIA	Eutheria	Muridae	Rodentia	Mound-building mouse	0.0199	-1.70115	0.0153	-1.81531	NA	NA	0.0543265	-1.26499	41.5139	1.61819	2191.5	3.34074	0.27575
Mus spretus	Mus_spretus_MURIDAE_RODENTIA	Eutheria	Muridae	Rodentia	Western mediterranean mouse	0.0199	-1.70115	0.0153	-1.81531	NA	NA	0.0519548	-1.28437	41.307	1.61602	2191.5	3.34074	0.255932
Mus triton	Mus_triton_MURIDAE_RODENTIA	Eutheria	Muridae	Rodentia	Gray-bellied mouse	0.012535	-1.90188	NA	NA	NA	NA	0.0234	-1.63078	48.1427	1.68253	30.4375	1.48341	0.0906103
Notomys alexis	Notomys_alexis_MURIDAE_RODENTIA	Eutheria	Muridae	Rodentia	Spinifex hopping mouse	0.03367	-1.47276	NA	NA	NA	NA	0.04875	-1.31203	65	1.81291	2340.64	3.36934	0.0764746
Otomys anchietae	Otomys_anchietae_MURIDAE_RODENTIA	Eutheria	Muridae	Rodentia	Angolan vlei rat	0.11445	-0.941384	NA	NA	NA	NA	0.05145	-1.28861	52.915	1.72358	669.625	2.82583	-0.362237
Otomys angoniensis	Otomys_angoniensis_MURIDAE_RODENTIA	Eutheria	Muridae	Rodentia	Angoni vlei rat	0.11445	-0.941384	NA	NA	NA	NA	0.0696	-1.15739	53.0034	1.7243	669.625	2.82583	-0.230869
Otomys burtoni	Otomys_burtoni_MURIDAE_RODENTIA	Eutheria	Muridae	Rodentia	Burton's vlei rat	0.11445	-0.941384	NA	NA	NA	NA	0.0534	-1.27246	53.0034	1.7243	669.625	2.82583	-0.345937
Otomys irroratus	Otomys_irroratus_MURIDAE_RODENTIA	Eutheria	Muridae	Rodentia	Southern african vlei rat	0.11445	-0.941384	NA	NA	NA	NA	0.05145	-1.28861	52.915	1.72358	669.625	2.82583	-0.362237
Otomys lacustris	Otomys_lacustris_MURIDAE_RODENTIA	Eutheria	Muridae	Rodentia	Tanzanian vlei rat	0.11445	-0.941384	NA	NA	NA	NA	0.05145	-1.28861	52.915	1.72358	669.625	2.82583	-0.362237
Otomys laminatus	Otomys_laminatus_MURIDAE_RODENTIA	Eutheria	Muridae	Rodentia	Kwazulu vlei rat	0.13065	-0.883891	NA	NA	NA	NA	0.05145	-1.28861	52.915	1.72358	669.625	2.82583	-0.410315
Otomys orestes	Otomys_orestes_MURIDAE_RODENTIA	Eutheria	Muridae	Rodentia	Afroalpine vlei rat	0.11445	-0.941384	NA	NA	NA	NA	0.05025	-1.29886	52.915	1.72358	669.625	2.82583	-0.372487
Otomys tropicalis	Otomys_tropicalis_MURIDAE_RODENTIA	Eutheria	Muridae	Rodentia	East african vlei rat	0.11445	-0.941384	NA	NA	NA	NA	0.0495	-1.30539	52.915	1.72358	669.625	2.82583	-0.379018
Praomys delectorum	Praomys_delectorum_MURIDAE_RODENTIA	Eutheria	Muridae	Rodentia	East african praomys	0.03697	-1.43215	NA	NA	NA	NA	0.03675	-1.43474	49.3488	1.69328	1899.3	3.27859	-0.104005
Praomys jacksoni	Praomys_jacksoni_MURIDAE_RODENTIA	Eutheria	Muridae	Rodentia	Jackson's praomys	0.0371	-1.43063	NA	NA	NA	NA	0.03675	-1.43474	49.3488	1.69328	1899.3	3.27859	-0.10528
Praomys lukolelae	Praomys_lukolelae_MURIDAE_RODENTIA	Eutheria	Muridae	Rodentia	Lukolela praomys	0.037035	-1.43139	NA	NA	NA	NA	0.03675	-1.43474	48.9575	1.68982	1899.3	3.27859	-0.105331
Praomys minor	Praomys_minor_MURIDAE_RODENTIA	Eutheria	Muridae	Rodentia	Least praomys	0.0371	-1.43063	NA	NA	NA	NA	0.03675	-1.43474	49.3488	1.69328	1899.3	3.27859	-0.10528
Praomys rostratus	Praomys_rostratus_MURIDAE_RODENTIA	Eutheria	Muridae	Rodentia	West african praomys	0.03697	-1.43215	NA	NA	NA	NA	0.03675	-1.43474	48.9575	1.68982	1899.3	3.27859	-0.104693
Praomys tullbergi	Praomys_tullbergi_MURIDAE_RODENTIA	Eutheria	Muridae	Rodentia	Tullberg's praomys	0.03697	-1.43215	NA	NA	NA	NA	0.03675	-1.43474	48.9575	1.68982	1899.3	3.27859	-0.104693
Psammomys obesus	Psammomys_obesus_MURIDAE_RODENTIA	Eutheria	Muridae	Rodentia	Fat sand rat	0.17733	-0.751218	NA	NA	NA	NA	0.14	-0.853872	51.888	1.71507	1168.8	3.06774	-0.08821
Psammomys vexillaris	Psammomys_vexillaris_MURIDAE_RODENTIA	Eutheria	Muridae	Rodentia	Lesser sand rat	0.17733	-0.751218	NA	NA	NA	NA	0.14	-0.853872	51.888	1.71507	1168.8	3.06774	-0.08821
Pseudomys australis	Pseudomys_australis_MURIDAE_RODENTIA	Eutheria	Muridae	Rodentia	Plains pseudomys	0.065	-1.18709	NA	NA	NA	NA	0.03875	-1.41173	57.0447	1.75622	2885.47	3.46022	-0.273395
Pseudomys nanus	Pseudomys_nanus_MURIDAE_RODENTIA	Eutheria	Muridae	Rodentia	Western chestnut pseudomys	0.05219	-1.28241	NA	NA	NA	NA	0.07596	-1.11942	48.3873	1.68473	NA	NA	0.0844079
Rattus andamanensis	Rattus_andamanensis_MURIDAE_RODENTIA	Eutheria	Muridae	Rodentia	Indochinese forest rat	0.19797	-0.703401	NA	NA	NA	NA	0.262946	-0.580133	48.3488	1.68439	1534.05	3.18584	0.139438
Rattus argentiventer	Rattus_argentiventer_MURIDAE_RODENTIA	Eutheria	Muridae	Rodentia	Ricefield rat	0.2	-0.69897	NA	NA	NA	NA	0.275449	-0.559959	48.0875	1.68203	1534.05	3.18584	0.155438
Rattus exulans	Rattus_exulans_MURIDAE_RODENTIA	Eutheria	Muridae	Rodentia	Pacific rat	0.060315	-1.21957	NA	NA	NA	NA	0.0810881	-1.09104	47.6492	1.67806	1427.52	3.15458	0.0589052
Rattus fuscipes	Rattus_fuscipes_MURIDAE_RODENTIA	Eutheria	Muridae	Rodentia	Australian bush rat	0.12729	-0.895206	NA	NA	NA	NA	0.0974624	-1.01116	55.5229	1.74447	1935.83	3.28687	-0.119244
Rattus leucopus	Rattus_leucopus_MURIDAE_RODENTIA	Eutheria	Muridae	Rodentia	Cape york rat	0.162445	-0.789294	NA	NA	NA	NA	0.365535	-0.437071	48.0889	1.68204	NA	NA	0.35386
Rattus lutreolus	Rattus_lutreolus_MURIDAE_RODENTIA	Eutheria	Muridae	Rodentia	Australian swamp rat	0.112	-0.950782	NA	NA	NA	NA	0.12275	-0.910978	51.7837	1.71419	1610.14	3.20686	0.0213897
Rattus norvegicus	Rattus_norvegicus_MURIDAE_RODENTIA	Eutheria	Muridae	Rodentia	Brown rat	0.28	-0.552842	0.56	-0.251812	NA	NA	0.564506	-0.248331	46.6096	1.66848	1826.25	3.26156	0.342173
Rattus praetor	Rattus_praetor_MURIDAE_RODENTIA	Eutheria	Muridae	Rodentia	Large new guinea spiny rat	0.19443	-0.711237	NA	NA	NA	NA	0.368165	-0.433958	48.0889	1.68204	NA	NA	0.2917
Rattus rattus	Rattus_rattus_MURIDAE_RODENTIA	Eutheria	Muridae	Rodentia	Rat	0.2	-0.69897	NA	NA	NA	NA	0.236155	-0.626802	48.3488	1.68439	1534.05	3.18584	0.0890639
Rattus satarae	Rattus_satarae_MURIDAE_RODENTIA	Eutheria	Muridae	Rodentia	Sahyadris forest rat	0.2	-0.69897	NA	NA	NA	NA	0.236155	-0.626802	48.3488	1.68439	1534.05	3.18584	0.0890639
Rattus steini	Rattus_steini_MURIDAE_RODENTIA	Eutheria	Muridae	Rodentia	Stein's new guinea rat	0.153085	-0.815067	NA	NA	NA	NA	0.29063	-0.53666	48.0889	1.68204	NA	NA	0.275823
Rattus tanezumi	Rattus_tanezumi_MURIDAE_RODENTIA	Eutheria	Muridae	Rodentia	Oriental house rat	0.17134	-0.766141	NA	NA	NA	NA	0.236155	-0.626802	48.3488	1.68439	1534.05	3.18584	0.145234
Rattus tiomanicus	Rattus_tiomanicus_MURIDAE_RODENTIA	Eutheria	Muridae	Rodentia	Malaysian field rat	0.14268	-0.845637	NA	NA	NA	NA	0.233377	-0.631942	48.3488	1.68439	1534.05	3.18584	0.206571
Rhabdomys pumilio	Rhabdomys_pumilio_MURIDAE_RODENTIA	Eutheria	Muridae	Rodentia	Xeric four-striped grass rat	0.045865	-1.33852	NA	NA	NA	NA	0.05058	-1.29602	39.2619	1.59397	1643.62	3.2158	-0.0633413
Taterillus pygargus	Taterillus_pygargus_MURIDAE_RODENTIA	Eutheria	Muridae	Rodentia	Senegal tateril	0.04545	-1.34247	NA	NA	NA	NA	0.03817	-1.41828	49.167	1.69167	2995.05	3.4764	-0.162855
Uromys caudimaculatus	Uromys_caudimaculatus_MURIDAE_RODENTIA	Eutheria	Muridae	Rodentia	Giant white-tailed uromys	0.64442	-0.190831	NA	NA	NA	NA	0.502022	-0.299277	79.2962	1.89925	NA	NA	0.0344271
Zyzomys argurus	Zyzomys_argurus_MURIDAE_RODENTIA	Eutheria	Muridae	Rodentia	Common australian rock rat	0.04521	-1.34477	NA	NA	NA	NA	0.03682	-1.43392	63.0181	1.79947	1518.83	3.18151	-0.155122
Myocastor coypus	Myocastor_coypus_MYOCASTORIDAE_RODENTIA	Eutheria	Myocastoridae	Rodentia	Coypu	7.15	0.854306	NA	NA	NA	NA	9.345	0.970579	189.688	2.27804	4383	3.64177	0.50569
Beamys hindei	Beamys_hindei_NESOMYIDAE_RODENTIA	Eutheria	Nesomyidae	Rodentia	Hinde's pouched rat	0.088735	-1.05191	NA	NA	NA	NA	0.2294	-0.639407	64.2718	1.80802	1153.58	3.06205	0.396194
Mystromys albicaudatus	Mystromys_albicaudatus_NESOMYIDAE_RODENTIA	Eutheria	Nesomyidae	Rodentia	African white-tailed rat	0.0938	-1.0278	NA	NA	NA	NA	0.12	-0.920819	70	1.8451	2301.07	3.36193	0.102
Octodon degus	Octodon_degus_OCTODONTIDAE_RODENTIA	Eutheria	Octodontidae	Rodentia	Degu	0.204835	-0.688596	NA	NA	NA	NA	0.378072	-0.422425	126.091	2.10068	5113.5	3.70872	0.367603
Spalacopus cyanus	Spalacopus_cyanus_OCTODONTIDAE_RODENTIA	Eutheria	Octodontidae	Rodentia	Coruro	0.1095	-0.960586	NA	NA	NA	NA	0.111336	-0.953364	139.96	2.146	3950.79	3.59668	0.0731274
Pedetes capensis	Pedetes_capensis_PEDETIDAE_RODENTIA	Eutheria	Pedetidae	Rodentia	South african spring hare	2.77462	0.443204	NA	NA	NA	NA	1.3	0.113943	124.02	2.09349	7320.22	3.86452	-0.0438963
Pedetes surdaster	Pedetes_surdaster_PEDETIDAE_RODENTIA	Eutheria	Pedetidae	Rodentia	East african spring hare	2.77462	0.443204	NA	NA	NA	NA	1.3	0.113943	124.02	2.09349	7320.22	3.86452	-0.0438963
Ammospermophilus harrisii	Ammospermophilus_harrisii_SCIURIDAE_RODENTIA	Eutheria	Sciuridae	Rodentia	Harris's antelope squirrel	0.126	-0.899629	NA	NA	NA	NA	0.2997	-0.523313	79.3565	1.89958	3871.65	3.5879	0.40317
Ammospermophilus leucurus	Ammospermophilus_leucurus_SCIURIDAE_RODENTIA	Eutheria	Sciuridae	Rodentia	White-tailed antelope squirrel	0.09675	-1.01435	NA	NA	NA	NA	0.28	-0.552842	94.605	1.97591	4090.8	3.61181	0.484762
Cynomys ludovicianus	Cynomys_ludovicianus_SCIURIDAE_RODENTIA	Eutheria	Sciuridae	Rodentia	Black-tailed prairie dog	1.125	0.0511525	1.05	0.0211893	NA	NA	0.622725	-0.205704	82.6351	1.91716	6574.5	3.81786	-0.0707875
Glaucomys sabrinus	Glaucomys_sabrinus_SCIURIDAE_RODENTIA	Eutheria	Sciuridae	Rodentia	Northern flying squirrel	0.148	-0.829738	NA	NA	NA	NA	0.11922	-0.923651	106.5	2.02735	5186.55	3.71488	-0.0301877
Glaucomys volans	Glaucomys_volans_SCIURIDAE_RODENTIA	Eutheria	Sciuridae	Rodentia	Southern flying squirrel	0.0654	-1.18442	NA	NA	NA	NA	0.144606	-0.839814	94.6315	1.97604	6939.75	3.84134	0.340034
Marmota flaviventris	Marmota_flaviventris_SCIURIDAE_RODENTIA	Eutheria	Sciuridae	Rodentia	Yellow-bellied marmot	3.70973	0.569342	NA	NA	NA	NA	2.12601	0.327564	56.574	1.75262	7743.3	3.88893	-0.00358501
Marmota monax	Marmota_monax_SCIURIDAE_RODENTIA	Eutheria	Sciuridae	Rodentia	Woodchuck	3.413	0.533136	4.165	0.619615	NA	NA	1.116	0.0476642	78.35	1.89404	5113.5	3.70872	-0.225067
Ratufa macroura	Ratufa_macroura_SCIURIDAE_RODENTIA	Eutheria	Sciuridae	Rodentia	Sri lankan giant squirrel	0.80185	-0.0959069	NA	NA	NA	NA	0.333	-0.477556	92.995	1.96846	5844	3.76671	-0.209458
Sciurus aberti	Sciurus_aberti_SCIURIDAE_RODENTIA	Eutheria	Sciuridae	Rodentia	Abert's squirrel	0.624	-0.204815	NA	NA	NA	NA	1.15551	0.0627732	113.523	2.05509	2550.66	3.40665	0.43918
Sciurus carolinensis	Sciurus_carolinensis_SCIURIDAE_RODENTIA	Eutheria	Sciuridae	Rodentia	Eastern gray squirrel	0.54033	-0.267341	0.5236	-0.281	NA	NA	0.6	-0.221849	110	2.04139	8766	3.9428	0.204119
Spermophilus xanthoprymnus	Spermophilus_xanthoprymnus_SCIURIDAE_RODENTIA	Eutheria	Sciuridae	Rodentia	Asia minor ground squirrel	0.2285	-0.641114	NA	NA	NA	NA	0.45762	-0.339495	62.914	1.79875	2447.18	3.38867	0.350747
Tamias amoenus	Tamias_amoenus_SCIURIDAE_RODENTIA	Eutheria	Sciuridae	Rodentia	Yellow-pine chipmunk	0.0542	-1.266	0.051	-1.29243	NA	NA	0.09861	-1.00608	73.9602	1.869	1887.12	3.2758	0.220687
Tamias ochrogenys	Tamias_ochrogenys_SCIURIDAE_RODENTIA	Eutheria	Sciuridae	Rodentia	Yellow-cheeked chipmunk	0.084	-1.07572	NA	NA	NA	NA	0.137861	-0.86056	77.9575	1.89186	3743.81	3.57331	0.211638
Tamias palmeri	Tamias_palmeri_SCIURIDAE_RODENTIA	Eutheria	Sciuridae	Rodentia	Palmer's chipmunk	0.06074	-1.21653	NA	NA	NA	NA	0.0863028	-1.06398	78.864	1.89688	NA	NA	0.126966
Tamias panamintinus	Tamias_panamintinus_SCIURIDAE_RODENTIA	Eutheria	Sciuridae	Rodentia	Panamint chipmunk	0.05294	-1.27622	NA	NA	NA	NA	0.075604	-1.12146	78.2317	1.89338	NA	NA	0.118705
Tamias senex	Tamias_senex_SCIURIDAE_RODENTIA	Eutheria	Sciuridae	Rodentia	Shadow chipmunk	0.084	-1.07572	NA	NA	NA	NA	0.151507	-0.819568	77.9575	1.89186	3743.81	3.57331	0.25263
Tamias siskiyou	Tamias_siskiyou_SCIURIDAE_RODENTIA	Eutheria	Sciuridae	Rodentia	Siskiyou chipmunk	0.075	-1.12494	NA	NA	NA	NA	0.148008	-0.829716	77.9575	1.89186	3743.81	3.57331	0.28364
Tamias striatus	Tamias_striatus_SCIURIDAE_RODENTIA	Eutheria	Sciuridae	Rodentia	Eastern chipmunk	0.0926	-1.03339	NA	NA	NA	NA	0.190005	-0.721234	67.25	1.82769	3469.88	3.54031	0.302797
Tamias townsendii	Tamias_townsendii_SCIURIDAE_RODENTIA	Eutheria	Sciuridae	Rodentia	Townsend's chipmunk	0.07912	-1.10171	NA	NA	NA	NA	0.148008	-0.829716	77.9575	1.89186	3743.81	3.57331	0.264218
Tamiasciurus hudsonicus	Tamiasciurus_hudsonicus_SCIURIDAE_RODENTIA	Eutheria	Sciuridae	Rodentia	Red squirrel	0.2108	-0.676129	0.186	-0.730487	NA	NA	0.35196	-0.453507	100	2	4383	3.64177	0.306063
Thryonomys swinderianus	Thryonomys_swinderianus_THRYONOMYIDAE_RODENTIA	Eutheria	Thryonomyidae	Rodentia	Greater cane rat	3.75085	0.57413	NA	NA	NA	NA	1.68276	0.226021	155.76	2.19246	1972.35	3.29498	-0.0216087
Tupaia belangeri	Tupaia_belangeri_TUPAIIDAE_SCANDENTIA	Eutheria	Tupaiidae	Scandentia	Northern treeshrew	0.2	-0.69897	NA	NA	NA	NA	0.2	-0.69897	81.8051	1.91278	4535.19	3.6566	0.0623437
Tupaia glis	Tupaia_glis_TUPAIIDAE_SCANDENTIA	Eutheria	Tupaiidae	Scandentia	Common treeshrew	0.159	-0.798603	NA	NA	NA	NA	0.222	-0.653647	81.8051	1.91278	4535.19	3.6566	0.190982
Tupaia longipes	Tupaia_longipes_TUPAIIDAE_SCANDENTIA	Eutheria	Tupaiidae	Scandentia	Long-footed treeshrew	0.163525	-0.786416	NA	NA	NA	NA	0.211	-0.675718	81.8051	1.91278	4535.19	3.6566	0.15872
Urogale everetti	Urogale_everetti_TUPAIIDAE_SCANDENTIA	Eutheria	Tupaiidae	Scandentia	Mindanao treeshrew	0.35	-0.455932	NA	NA	NA	NA	0.192618	-0.715303	93.245	1.96963	4200.38	3.62329	-0.145912
Trichechus inunguis	Trichechus_inunguis_TRICHECHIDAE_SIRENIA	Eutheria	Trichechidae	Sirenia	Amazonian manatee	294.001	2.46835	NA	NA	NA	NA	67.5	1.8293	876	2.9425	14673.9	4.16655	0.146935
Blarina hylophaga	Blarina_hylophaga_SORICIDAE_EULIPOTYPHLA	Eutheria	Soricidae	Eulipotyphla	Elliot's short-tailed shrew	0.01856	-1.73142	NA	NA	NA	NA	0.0725	-1.13966	47.5	1.67669	1022.7	3.00975	0.438034
Crocidura aleksandrisi	Crocidura_aleksandrisi_SORICIDAE_EULIPOTYPHLA	Eutheria	Soricidae	Eulipotyphla	Cyrenaica shrew	0.007425	-2.1293	NA	NA	NA	NA	0.016	-1.79588	52.2809	1.71834	1461	3.16465	0.122821
Crocidura caspica	Crocidura_caspica_SORICIDAE_EULIPOTYPHLA	Eutheria	Soricidae	Eulipotyphla	Caspian shrew	0.0099	-2.00436	NA	NA	NA	NA	0.0236778	-1.62566	53.41	1.72762	1461	3.16465	0.190412
Crocidura dsinezumi	Crocidura_dsinezumi_SORICIDAE_EULIPOTYPHLA	Eutheria	Soricidae	Eulipotyphla	Dsinezumi shrew	0.0106	-1.97469	NA	NA	NA	NA	0.0320705	-1.49389	52.82	1.7228	1461	3.16465	0.296406
Crocidura hirta	Crocidura_hirta_SORICIDAE_EULIPOTYPHLA	Eutheria	Soricidae	Eulipotyphla	Lesser red musk shrew	0.014735	-1.83165	NA	NA	NA	NA	0.0367	-1.43533	35.9794	1.55605	121.75	2.08547	0.202169
Crocidura mutesae	Crocidura_mutesae_SORICIDAE_EULIPOTYPHLA	Eutheria	Soricidae	Eulipotyphla	Ugandan musk shrew	0.0158	-1.80134	NA	NA	NA	NA	0.0367	-1.43533	35.9794	1.55605	121.75	2.08547	0.176825
Crocidura rapax	Crocidura_rapax_SORICIDAE_EULIPOTYPHLA	Eutheria	Soricidae	Eulipotyphla	Chinese white-toothed shrew	0.0106	-1.97469	NA	NA	NA	NA	0.031108	-1.50713	52.82	1.7228	1461	3.16465	0.283172
Crocidura russula	Crocidura_russula_SORICIDAE_EULIPOTYPHLA	Eutheria	Soricidae	Eulipotyphla	Greater white-toothed shrew	0.0106	-1.97469	NA	NA	NA	NA	0.031108	-1.50713	52.82	1.7228	1461	3.16465	0.283172
Crocidura shantungensis	Crocidura_shantungensis_SORICIDAE_EULIPOTYPHLA	Eutheria	Soricidae	Eulipotyphla	Asian lesser white-toothed shrew	0.007425	-2.1293	NA	NA	NA	NA	0.016	-1.79588	52.2809	1.71834	1461	3.16465	0.122821
Crocidura sicula	Crocidura_sicula_SORICIDAE_EULIPOTYPHLA	Eutheria	Soricidae	Eulipotyphla	Sicilian shrew	0.01084	-1.96497	NA	NA	NA	NA	0.033726	-1.47204	52.9415	1.7238	1461	3.16465	0.310332
Crocidura silacea	Crocidura_silacea_SORICIDAE_EULIPOTYPHLA	Eutheria	Soricidae	Eulipotyphla	Lesser gray-brown musk shrew	0.01025	-1.98928	NA	NA	NA	NA	0.030954	-1.50928	52.82	1.7228	1461	3.16465	0.29321
Crocidura suaveolens	Crocidura_suaveolens_SORICIDAE_EULIPOTYPHLA	Eutheria	Soricidae	Eulipotyphla	Lesser white-toothed shrew	0.007425	-2.1293	NA	NA	NA	NA	0.016	-1.79588	52.2809	1.71834	1461	3.16465	0.122821
Crocidura zimmermanni	Crocidura_zimmermanni_SORICIDAE_EULIPOTYPHLA	Eutheria	Soricidae	Eulipotyphla	Cretan shrew	0.0106	-1.97469	NA	NA	NA	NA	0.031108	-1.50713	52.82	1.7228	1461	3.16465	0.283172
Cryptotis parva	Cryptotis_parva_SORICIDAE_EULIPOTYPHLA	Eutheria	Soricidae	Eulipotyphla	North american least shrew	0.0062	-2.20761	NA	NA	NA	NA	0.0175175	-1.75653	41.34	1.61637	1278.38	3.10666	0.207362
Neomys fodiens	Neomys_fodiens_SORICIDAE_EULIPOTYPHLA	Eutheria	Soricidae	Eulipotyphla	Eurasian water shrew	0.01513	-1.82016	NA	NA	NA	NA	0.0551	-1.25885	56.72	1.75374	1132.28	3.05395	0.408384
Neomys teres	Neomys_teres_SORICIDAE_EULIPOTYPHLA	Eutheria	Soricidae	Eulipotyphla	Transcaucasian water shrew	0.01513	-1.82016	NA	NA	NA	NA	0.0553	-1.25727	54.2183	1.73415	1132.28	3.05395	0.406059
Sorex antinorii	Sorex_antinorii_SORICIDAE_EULIPOTYPHLA	Eutheria	Soricidae	Eulipotyphla	Valais shrew	0.008195	-2.08645	NA	NA	NA	NA	0.05576	-1.25368	46.0004	1.66276	1168.8	3.06774	0.61813
Sorex araneus	Sorex_araneus_SORICIDAE_EULIPOTYPHLA	Eutheria	Soricidae	Eulipotyphla	Eurasian shrew	0.008195	-2.08645	NA	NA	NA	NA	0.05576	-1.25368	46.0004	1.66276	1168.8	3.06774	0.61813
Sorex camtschatica	Sorex_camtschatica_SORICIDAE_EULIPOTYPHLA	Eutheria	Soricidae	Eulipotyphla	Kamchatka shrew	0.0051	-2.29243	0.0045	-2.34679	0.0051	-2.29243	0.02275	-1.64302	40.937	1.61212	913.125	2.96053	0.390955
Sorex cinereus	Sorex_cinereus_SORICIDAE_EULIPOTYPHLA	Eutheria	Soricidae	Eulipotyphla	Cinereus shrew	0.0051	-2.29243	0.0045	-2.34679	0.0051	-2.29243	0.02275	-1.64302	40.937	1.61212	913.125	2.96053	0.390955
Sorex coronatus	Sorex_coronatus_SORICIDAE_EULIPOTYPHLA	Eutheria	Soricidae	Eulipotyphla	Millet's shrew	0.0084	-2.07572	NA	NA	NA	NA	0.051255	-1.29026	47.121	1.67321	1168.8	3.06774	0.57465
Sorex excelsus	Sorex_excelsus_SORICIDAE_EULIPOTYPHLA	Eutheria	Soricidae	Eulipotyphla	Chinese highland shrew	0.0082	-2.08619	NA	NA	NA	NA	0.05576	-1.25368	46.0004	1.66276	1168.8	3.06774	0.617908
Sorex gracillimus	Sorex_gracillimus_SORICIDAE_EULIPOTYPHLA	Eutheria	Soricidae	Eulipotyphla	Slender shrew	0.00426	-2.37059	NA	NA	NA	NA	0.0272921	-1.56396	48.156	1.68265	730.5	2.86362	0.549406
Sorex haydeni	Sorex_haydeni_SORICIDAE_EULIPOTYPHLA	Eutheria	Soricidae	Eulipotyphla	Prairie shrew	0.005	-2.30103	0.0045	-2.34679	0.0051	-2.29243	0.022995	-1.63837	43.6757	1.64024	913.125	2.96053	0.408395
Sorex jacksoni	Sorex_jacksoni_SORICIDAE_EULIPOTYPHLA	Eutheria	Soricidae	Eulipotyphla	St. lawrence island shrew	0.0052	-2.284	0.0045	-2.34679	0.0051	-2.29243	0.02275	-1.64302	40.937	1.61212	913.125	2.96053	0.383903
Sorex leucogaster	Sorex_leucogaster_SORICIDAE_EULIPOTYPHLA	Eutheria	Soricidae	Eulipotyphla	Paramushir shrew	0.00436	-2.36051	0.0045	-2.34679	0.0051	-2.29243	0.0222425	-1.65282	42.979	1.63326	913.125	2.96053	0.442297
Sorex minutus	Sorex_minutus_SORICIDAE_EULIPOTYPHLA	Eutheria	Soricidae	Eulipotyphla	Eurasian pygmy shrew	0.0042	-2.37675	NA	NA	NA	NA	0.0279307	-1.55392	48.156	1.68265	730.5	2.86362	0.564601
Sorex monticolus	Sorex_monticolus_SORICIDAE_EULIPOTYPHLA	Eutheria	Soricidae	Eulipotyphla	Dusky shrew	0.00599	-2.22257	NA	NA	NA	NA	0.0313765	-1.5034	41.5663	1.61874	760.937	2.88135	0.47348
Sorex neomexicanus	Sorex_neomexicanus_SORICIDAE_EULIPOTYPHLA	Eutheria	Soricidae	Eulipotyphla	New mexico shrew	0.00599	-2.22257	NA	NA	NA	NA	0.0313765	-1.5034	41.5663	1.61874	760.937	2.88135	0.47348
Sorex pacificus	Sorex_pacificus_SORICIDAE_EULIPOTYPHLA	Eutheria	Soricidae	Eulipotyphla	Pacific shrew	0.00599	-2.22257	NA	NA	NA	NA	0.0260738	-1.5838	41.8287	1.62147	760.937	2.88135	0.393624
Sorex portenkoi	Sorex_portenkoi_SORICIDAE_EULIPOTYPHLA	Eutheria	Soricidae	Eulipotyphla	Portenko's shrew	0.0052	-2.284	0.0045	-2.34679	0.0051	-2.29243	0.02275	-1.64302	40.937	1.61212	913.125	2.96053	0.383903
Sorex roboratus	Sorex_roboratus_SORICIDAE_EULIPOTYPHLA	Eutheria	Soricidae	Eulipotyphla	Flat-skulled shrew	0.0082	-2.08619	NA	NA	NA	NA	0.0558025	-1.25335	46.0004	1.66276	1168.8	3.06774	0.618239
Sorex samniticus	Sorex_samniticus_SORICIDAE_EULIPOTYPHLA	Eutheria	Soricidae	Eulipotyphla	Apennine shrew	0.0082	-2.08619	NA	NA	NA	NA	0.05576	-1.25368	46.0004	1.66276	1168.8	3.06774	0.617908
Sorex satunini	Sorex_satunini_SORICIDAE_EULIPOTYPHLA	Eutheria	Soricidae	Eulipotyphla	Caucasian shrew	0.008195	-2.08645	NA	NA	NA	NA	0.0535075	-1.27159	46.0004	1.66276	1168.8	3.06774	0.600222
Sorex sonomae	Sorex_sonomae_SORICIDAE_EULIPOTYPHLA	Eutheria	Soricidae	Eulipotyphla	Fog shrew	0.00635	-2.19723	NA	NA	NA	NA	0.0260738	-1.5838	41.8287	1.62147	760.937	2.88135	0.372428
Sorex thibetanus	Sorex_thibetanus_SORICIDAE_EULIPOTYPHLA	Eutheria	Soricidae	Eulipotyphla	Tibetan shrew	0.0042	-2.37675	NA	NA	NA	NA	0.0279307	-1.55392	48.156	1.68265	730.5	2.86362	0.564601
Sorex ugyunak	Sorex_ugyunak_SORICIDAE_EULIPOTYPHLA	Eutheria	Soricidae	Eulipotyphla	Barren ground shrew	0.0051	-2.29243	0.0045	-2.34679	0.0051	-2.29243	0.02275	-1.64302	40.937	1.61212	913.125	2.96053	0.390955
Sorex vagrans	Sorex_vagrans_SORICIDAE_EULIPOTYPHLA	Eutheria	Soricidae	Eulipotyphla	Vagrant shrew	0.00558	-2.25337	NA	NA	NA	NA	0.0304698	-1.51613	41.8287	1.62147	760.937	2.88135	0.487038
Sorex volnuchini	Sorex_volnuchini_SORICIDAE_EULIPOTYPHLA	Eutheria	Soricidae	Eulipotyphla	Caucasian pygmy shrew	0.0042	-2.37675	NA	NA	NA	NA	0.0279307	-1.55392	48.156	1.68265	730.5	2.86362	0.564601
Suncus etruscus	Suncus_etruscus_SORICIDAE_EULIPOTYPHLA	Eutheria	Soricidae	Eulipotyphla	Etruscan shrew	0.00233	-2.63264	NA	NA	NA	NA	0.00820663	-2.08584	47.9466	1.68076	1184.02	3.07336	0.246292
Suncus fellowesgordoni	Suncus_fellowesgordoni_SORICIDAE_EULIPOTYPHLA	Eutheria	Soricidae	Eulipotyphla	Sri lankan shrew	0.00233	-2.63264	NA	NA	NA	NA	0.00820663	-2.08584	47.9466	1.68076	1184.02	3.07336	0.246292
Suncus madagascariensis	Suncus_madagascariensis_SORICIDAE_EULIPOTYPHLA	Eutheria	Soricidae	Eulipotyphla	Madagascan pgymy shrew	0.0024	-2.61979	NA	NA	NA	NA	0.00820663	-2.08584	47.9466	1.68076	1184.02	3.07336	0.235542
Suncus malayanus	Suncus_malayanus_SORICIDAE_EULIPOTYPHLA	Eutheria	Soricidae	Eulipotyphla	Malayan pgymy shrew	0.0024	-2.61979	NA	NA	NA	NA	0.00820663	-2.08584	47.9466	1.68076	1184.02	3.07336	0.235542
Suncus montanus	Suncus_montanus_SORICIDAE_EULIPOTYPHLA	Eutheria	Soricidae	Eulipotyphla	Asian highland shrew	0.04587	-1.33847	0.09025	-1.04455	0.05275	-1.27778	0.0903105	-1.04426	49.08	1.6909	1184.02	3.07336	0.207667
Suncus murinus	Suncus_murinus_SORICIDAE_EULIPOTYPHLA	Eutheria	Soricidae	Eulipotyphla	Asian house shrew	0.04587	-1.33847	0.09025	-1.04455	0.05275	-1.27778	0.0903105	-1.04426	49.08	1.6909	1184.02	3.07336	0.207667
Condylura cristata	Condylura_cristata_TALPIDAE_EULIPOTYPHLA	Eutheria	Talpidae	Eulipotyphla	Star-nosed mole	0.05215	-1.28275	NA	NA	NA	NA	0.1326	-0.877456	64	1.80618	1095.75	3.03971	0.350812
Desmana moschata	Desmana_moschata_TALPIDAE_EULIPOTYPHLA	Eutheria	Talpidae	Eulipotyphla	Desman	0.983805	-0.00709098	NA	NA	NA	NA	0.775203	-0.110585	68.9201	1.83835	3652.5	3.56259	0.0573521
Parascalops breweri	Parascalops_breweri_TALPIDAE_EULIPOTYPHLA	Eutheria	Talpidae	Eulipotyphla	Hairy-tailed mole	0.050645	-1.29546	NA	NA	NA	NA	0.154205	-0.811902	66.1774	1.82071	1826.25	3.26156	0.429893
Scapanus townsendii	Scapanus_townsendii_TALPIDAE_EULIPOTYPHLA	Eutheria	Talpidae	Eulipotyphla	Townsend's mole	0.12445	-0.905005	NA	NA	NA	NA	0.1859	-0.730721	66.0461	1.81985	NA	NA	0.184392
Talpa caucasica	Talpa_caucasica_TALPIDAE_EULIPOTYPHLA	Eutheria	Talpidae	Eulipotyphla	Caucasian mole	0.090015	-1.04569	NA	NA	NA	NA	0.190902	-0.719191	66.6036	1.8235	2556.75	3.40769	0.314288
Talpa europaea	Talpa_europaea_TALPIDAE_EULIPOTYPHLA	Eutheria	Talpidae	Eulipotyphla	European mole	0.110415	-0.956972	NA	NA	NA	NA	0.190902	-0.719191	66.6036	1.8235	2556.75	3.40769	0.240104
Talpa occidentalis	Talpa_occidentalis_TALPIDAE_EULIPOTYPHLA	Eutheria	Talpidae	Eulipotyphla	Spanish mole	0.08753	-1.05784	NA	NA	NA	NA	0.190902	-0.719191	66.6036	1.8235	2556.75	3.40769	0.324455
Talpa romana	Talpa_romana_TALPIDAE_EULIPOTYPHLA	Eutheria	Talpidae	Eulipotyphla	Roman mole	0.0925	-1.03386	NA	NA	NA	NA	0.190902	-0.719191	66.6036	1.8235	2556.75	3.40769	0.304398
Talpa stankovici	Talpa_stankovici_TALPIDAE_EULIPOTYPHLA	Eutheria	Talpidae	Eulipotyphla	Balkan mole	0.090015	-1.04569	NA	NA	NA	NA	0.190902	-0.719191	66.6036	1.8235	2556.75	3.40769	0.314288
Orycteropus afer	Orycteropus_afer_ORYCTEROPODIDAE_TUBULIDENTATA	Eutheria	Orycteropodidae	Tubulidentata	Aardvark	56.1752	1.74954	NA	NA	NA	NA	6.4375	0.808717	324.619	2.51137	10884.5	4.03681	-0.358361
Antechinus agilis	Antechinus_agilis_DASYURIDAE_DASYUROMORPHIA	Metatheria	Dasyuridae	Dasyuromorphia	Agile antechinus	0.02625	-1.58087	0.03	-1.52288	0.018	-1.74473	0.0975	-1.011	117.575	2.07031	1975.39	3.29565	0.519132
Antechinus leo	Antechinus_leo_DASYURIDAE_DASYUROMORPHIA	Metatheria	Dasyuridae	Dasyuromorphia	Cinnamon antechinus	0.07009	-1.15434	0.095	-1.02228	0.046	-1.33724	0.23647	-0.626224	130.99	2.11724	730.5	2.86362	0.556569
Antechinus stuartii	Antechinus_stuartii_DASYURIDAE_DASYUROMORPHIA	Metatheria	Dasyuridae	Dasyuromorphia	Brown antechinus	0.02785	-1.55517	0.0325	-1.48812	0.0215	-1.66756	0.11112	-0.954208	120.65	2.08153	1975.39	3.29565	0.556663
Antechinus swainsonii	Antechinus_swainsonii_DASYURIDAE_DASYUROMORPHIA	Metatheria	Dasyuridae	Dasyuromorphia	Dusky antechinus	0.05869	-1.23144	0.0714	-1.1463	0.0685	-1.16431	0.0967498	-1.01435	123.345	2.09112	1214.46	3.08438	0.227712
Dasycercus cristicauda	Dasycercus_cristicauda_DASYURIDAE_DASYUROMORPHIA	Metatheria	Dasyuridae	Dasyuromorphia	Mulgara	0.09	-1.04576	0.08	-1.09691	0.095	-1.02228	0.134281	-0.871985	158.495	2.20002	2702.85	3.43182	0.236477
Dasykaluta rosamondae	Dasykaluta_rosamondae_DASYURIDAE_DASYUROMORPHIA	Metatheria	Dasyuridae	Dasyuromorphia	Little red kaluta	0.03217	-1.49255	0.0353	-1.45223	0.025	-1.60206	0.0281088	-1.55116	161.19	2.20734	1095.75	3.03971	-0.0676212
Dasyuroides byrnei	Dasyuroides_byrnei_DASYURIDAE_DASYUROMORPHIA	Metatheria	Dasyuridae	Dasyuromorphia	Kowari	0.105	-0.978811	0.1236	-0.907982	0.0875	-1.05799	0.27	-0.568636	142.745	2.15456	2922	3.46568	0.474798
Dasyurus albopunctatus	Dasyurus_albopunctatus_DASYURIDAE_DASYUROMORPHIA	Metatheria	Dasyuridae	Dasyuromorphia	New guinean quoll	0.60348	-0.219337	0.63	-0.200659	0.5	-0.30103	1.2003	0.0792909	116.94	2.06796	1671.02	3.22298	0.470404
Dasyurus geoffroii	Dasyurus_geoffroii_DASYURIDAE_DASYUROMORPHIA	Metatheria	Dasyuridae	Dasyuromorphia	Western quoll	1.3	0.113943	1.305	0.115611	0.895	-0.048177	0.171419	-0.765941	172.89	2.23777	2279.77	3.35789	-0.619735
Dasyurus maculatus	Dasyurus_maculatus_DASYURIDAE_DASYUROMORPHIA	Metatheria	Dasyuridae	Dasyuromorphia	Tiger quoll	1.782	0.250908	3.75	0.574031	1.9	0.278754	2.96808	0.472476	156	2.19312	2483.7	3.3951	0.495265
Dasyurus viverrinus	Dasyurus_viverrinus_DASYURIDAE_DASYUROMORPHIA	Metatheria	Dasyuridae	Dasyuromorphia	Eastern quoll	0.982	-0.00788851	1.3	0.113943	0.9	-0.0457575	3.00849	0.478349	173.8	2.24005	2489.79	3.39616	0.726887
Ningaui timealeyi	Ningaui_timealeyi_DASYURIDAE_DASYUROMORPHIA	Metatheria	Dasyuridae	Dasyuromorphia	Pilbara ningaui	0.007885	-2.1032	0.0094	-2.02687	NA	NA	0.0131625	-1.88066	92	1.96379	730.5	2.86362	0.0650505
Phascogale tapoatafa	Phascogale_tapoatafa_DASYURIDAE_DASYUROMORPHIA	Metatheria	Dasyuridae	Dasyuromorphia	Brush-tailed phascogale	0.157	-0.8041	0.205	-0.688246	0.15	-0.823909	0.29018	-0.537333	178.145	2.25077	2158.02	3.33406	0.37915
Planigale gilesi	Planigale_gilesi_DASYURIDAE_DASYUROMORPHIA	Metatheria	Dasyuridae	Dasyuromorphia	Paucident planigale	0.0091	-2.04096	0.0095	-2.02228	0.007	-2.1549	0.0257839	-1.58865	99.14	1.99625	1826.25	3.26156	0.311474
Planigale maculata	Planigale_maculata_DASYURIDAE_DASYUROMORPHIA	Metatheria	Dasyuridae	Dasyuromorphia	Pygmy planigale	0.0113	-1.94692	0.01415	-1.84924	0.011	-1.95861	0.0269486	-1.56946	90.72	1.9577	2118.45	3.32602	0.244356
Planigale tenuirostris	Planigale_tenuirostris_DASYURIDAE_DASYUROMORPHIA	Metatheria	Dasyuridae	Dasyuromorphia	Narrow-nosed planigale	0.00685	-2.16431	0.009	-2.04576	0.0055	-2.25964	0.0150774	-1.82167	113.73	2.05588	1899.3	3.27859	0.193466
Sarcophilus harrisii	Sarcophilus_harrisii_DASYURIDAE_DASYUROMORPHIA	Metatheria	Dasyuridae	Dasyuromorphia	Tasmanian devil	6.5	0.812913	9	0.954243	7	0.845098	2.499	0.397766	269.33	2.43028	4769.56	3.67848	-0.00221489
Sminthopsis crassicaudata	Sminthopsis_crassicaudata_DASYURIDAE_DASYUROMORPHIA	Metatheria	Dasyuridae	Dasyuromorphia	Fat-tailed dunnart	0.01598	-1.79642	0.0146	-1.83565	NA	NA	0.0455	-1.34199	85	1.92942	1853.64	3.26803	0.340352
Sminthopsis leucopus	Sminthopsis_leucopus_DASYURIDAE_DASYUROMORPHIA	Metatheria	Dasyuridae	Dasyuromorphia	White-footed dunnart	0.02336	-1.63153	0.0225	-1.64782	NA	NA	0.07104	-1.1485	100.67	2.0029	913.125	2.96053	0.410576
Sminthopsis macroura	Sminthopsis_macroura_DASYURIDAE_DASYUROMORPHIA	Metatheria	Dasyuridae	Dasyuromorphia	Stripe-faced dunnart	0.0213	-1.67162	0.02	-1.69897	NA	NA	0.049	-1.3098	82	1.91381	1792.77	3.25352	0.265068
Sminthopsis murina	Sminthopsis_murina_DASYURIDAE_DASYUROMORPHIA	Metatheria	Dasyuridae	Dasyuromorphia	Slender-tailed dunnart	0.01635	-1.78648	0.0205	-1.68825	NA	NA	0.02432	-1.61404	83.13	1.91976	730.5	2.86362	0.0580689
Sminthopsis ooldea	Sminthopsis_ooldea_DASYURIDAE_DASYUROMORPHIA	Metatheria	Dasyuridae	Dasyuromorphia	Ooldea dunnart	0.011595	-1.93573	0.012	-1.92082	NA	NA	0.0223716	-1.6503	90.67	1.95746	1095.75	3.03971	0.154109
Sminthopsis virginiae	Sminthopsis_virginiae_DASYURIDAE_DASYUROMORPHIA	Metatheria	Dasyuridae	Dasyuromorphia	Red-cheeked dunnart	0.034	-1.46852	0.0335	-1.47496	NA	NA	0.062795	-1.20207	105.145	2.02179	1944.96	3.28891	0.224447
Caluromys philander	Caluromys_philander_DIDELPHIDAE_DIDELPHIMORPHIA	Metatheria	Didelphidae	Didelphimorphia	Bare-tailed woolly opossum	0.298235	-0.525441	0.249	-0.603801	NA	NA	0.243322	-0.613818	133.82	2.12652	3250.72	3.51198	0.0449185
Didelphis aurita	Didelphis_aurita_DIDELPHIDAE_DIDELPHIMORPHIA	Metatheria	Didelphidae	Didelphimorphia	Big-eared opossum	1.14987	0.0606506	1.65	0.217484	1.15	0.0606978	0.594921	-0.225541	114	2.0569	2556.75	3.40769	-0.0707604
Didelphis marsupialis	Didelphis_marsupialis_DIDELPHIDAE_DIDELPHIMORPHIA	Metatheria	Didelphidae	Didelphimorphia	Common opossum	1.14987	0.0606506	1.65	0.217484	1.15	0.0606978	0.594921	-0.225541	114	2.0569	2556.75	3.40769	-0.0707604
Didelphis virginiana	Didelphis_virginiana_DIDELPHIDAE_DIDELPHIMORPHIA	Metatheria	Didelphidae	Didelphimorphia	Virginia opossum	1.4145	0.150603	1.65	0.217484	1.15	0.0606978	0.830625	-0.080595	112.345	2.05055	2556.75	3.40769	-0.00229875
Marmosa murina	Marmosa_murina_DIDELPHIDAE_DIDELPHIMORPHIA	Metatheria	Didelphidae	Didelphimorphia	Linnaeus's mouse opossum	0.518	-0.28567	0.0535	-1.27165	NA	NA	0.649	-0.187755	184	2.26482	5500.06	3.74037	0.297999
Marmosa robinsoni	Marmosa_robinsoni_DIDELPHIDAE_DIDELPHIMORPHIA	Metatheria	Didelphidae	Didelphimorphia	Robinson's mouse opossum	0.0985	-1.00656	NA	NA	NA	NA	0.104715	-0.979991	80.23	1.90434	1826.25	3.26156	0.0368595
Monodelphis domestica	Monodelphis_domestica_DIDELPHIDAE_DIDELPHIMORPHIA	Metatheria	Didelphidae	Didelphimorphia	Gray short-tailed opossum	0.1	-1	0.1	-1	0.09	-1.04576	0.18585	-0.730837	66.02	1.81968	2191.5	3.34074	0.263678
Philander frenatus	Philander_frenatus_DIDELPHIDAE_DIDELPHIMORPHIA	Metatheria	Didelphidae	Didelphimorphia	Southeastern four-eyed opossum	0.51	-0.29243	0.6075	-0.216454	0.40375	-0.393887	0.369115	-0.432839	93.27	1.96974	1610.14	3.20686	-0.000148738
Burramys parvus	Burramys_parvus_BURRAMYIDAE_DIPROTODONTIA	Metatheria	Burramyidae	Diprotodontia	Mountain pygmy possum	0.0443	-1.3536	NA	NA	NA	NA	0.06745	-1.17102	74.78	1.87379	4383	3.64177	0.12995
Cercartetus concinnus	Cercartetus_concinnus_BURRAMYIDAE_DIPROTODONTIA	Metatheria	Burramyidae	Diprotodontia	Southwestern pygmy possum	0.04	-1.39794	NA	NA	NA	NA	0.0307665	-1.51192	108.14	2.03399	3768.16	3.57613	-0.141995
Dendrolagus bennettianus	Dendrolagus_bennettianus_MACROPODIDAE_DIPROTODONTIA	Metatheria	Macropodidae	Diprotodontia	Bennett's tree-kangaroo	9.581	0.981411	12.6	1.10037	9.3	0.968483	2.9	0.462398	632	2.80072	7305	3.86362	-0.00477294
Dendrolagus inustus	Dendrolagus_inustus_MACROPODIDAE_DIPROTODONTIA	Metatheria	Macropodidae	Diprotodontia	Grizzled tree-kangaroo	8.2934	0.918733	NA	NA	NA	NA	1.8	0.255273	542.075	2.73406	9825.23	3.99234	-0.17275
Dendrolagus spadix	Dendrolagus_spadix_MACROPODIDAE_DIPROTODONTIA	Metatheria	Macropodidae	Diprotodontia	Lowlands tree-kangaroo	7.4	0.869232	NA	NA	NA	NA	0.94525	-0.0244533	397.94	2.59982	9825.23	3.99234	-0.437794
Lagorchestes conspicillatus	Lagorchestes_conspicillatus_MACROPODIDAE_DIPROTODONTIA	Metatheria	Macropodidae	Diprotodontia	Spectacled hare-wallaby	2.74051	0.437831	NA	NA	NA	NA	0.95	-0.0222764	234.545	2.37023	3220.29	3.50789	-0.120556
Macropus agilis	Macropus_agilis_MACROPODIDAE_DIPROTODONTIA	Metatheria	Macropodidae	Diprotodontia	Agile wallaby	13.9079	1.14326	NA	NA	NA	NA	2.29813	0.361375	297.625	2.47367	6172.73	3.79048	-0.306217
Macropus antilopinus	Macropus_antilopinus_MACROPODIDAE_DIPROTODONTIA	Metatheria	Macropodidae	Diprotodontia	Antilopine kangaroo	29.6479	1.47199	NA	NA	NA	NA	3.6217	0.558913	429.49	2.63295	8766	3.9428	-0.351878
Macropus eugenii	Macropus_eugenii_MACROPODIDAE_DIPROTODONTIA	Metatheria	Macropodidae	Diprotodontia	Tammar wallaby	5.03724	0.702193	NA	NA	NA	NA	2.03452	0.308462	348.945	2.54276	5515.27	3.74157	0.0234492
Macropus fuliginosus	Macropus_fuliginosus_MACROPODIDAE_DIPROTODONTIA	Metatheria	Macropodidae	Diprotodontia	Western grey kangaroo	26.9074	1.42987	NA	NA	NA	NA	9.38908	0.972623	559.735	2.74798	8476.84	3.92823	0.119946
Macropus giganteus	Macropus_giganteus_MACROPODIDAE_DIPROTODONTIA	Metatheria	Macropodidae	Diprotodontia	Eastern grey kangaroo	41.4549	1.61758	NA	NA	NA	NA	6.06201	0.782617	451.19	2.65436	9131.25	3.96053	-0.245654
Macropus parma	Macropus_parma_MACROPODIDAE_DIPROTODONTIA	Metatheria	Macropodidae	Diprotodontia	Parma wallaby	4.20331	0.623591	NA	NA	NA	NA	0.7163	-0.144905	331.995	2.52113	5807.48	3.76399	-0.368493
Macropus robustus	Macropus_robustus_MACROPODIDAE_DIPROTODONTIA	Metatheria	Macropodidae	Diprotodontia	Wallaroo	29.6479	1.47199	NA	NA	NA	NA	3.6217	0.558913	391.89	2.59316	8766	3.9428	-0.359796
Macropus rufogriseus	Macropus_rufogriseus_MACROPODIDAE_DIPROTODONTIA	Metatheria	Macropodidae	Diprotodontia	Red-necked wallaby	16.525	1.21814	NA	NA	NA	NA	2.35296	0.371615	336.11	2.52648	6939.75	3.84134	-0.348086
Macropus rufus	Macropus_rufus_MACROPODIDAE_DIPROTODONTIA	Metatheria	Macropodidae	Diprotodontia	Red kangaroo	35.7292	1.55302	NA	NA	NA	NA	5	0.69897	393	2.59439	10957.5	4.03971	-0.287253
Onychogalea fraenata	Onychogalea_fraenata_MACROPODIDAE_DIPROTODONTIA	Metatheria	Macropodidae	Diprotodontia	Bridled nail-tail wallaby	5.22602	0.718171	NA	NA	NA	NA	1.56644	0.194914	187.765	2.27361	2702.85	3.43182	-0.157018
Petrogale assimilis	Petrogale_assimilis_MACROPODIDAE_DIPROTODONTIA	Metatheria	Macropodidae	Diprotodontia	Allied rock-wallaby	4.61888	0.664537	NA	NA	NA	NA	0.73499	-0.133719	325.18	2.51212	4748.25	3.67653	-0.393339
Petrogale concinna	Petrogale_concinna_MACROPODIDAE_DIPROTODONTIA	Metatheria	Macropodidae	Diprotodontia	Nabarlek	1.3241	0.121921	NA	NA	NA	NA	0.27247	-0.564681	213.805	2.33002	6209.25	3.79304	-0.40679
Petrogale herberti	Petrogale_herberti_MACROPODIDAE_DIPROTODONTIA	Metatheria	Macropodidae	Diprotodontia	Herbert's rock-wallaby	6.4658	0.810622	NA	NA	NA	NA	0.734995	-0.133716	311.995	2.49415	5259.6	3.72095	-0.519073
Petrogale lateralis	Petrogale_lateralis_MACROPODIDAE_DIPROTODONTIA	Metatheria	Macropodidae	Diprotodontia	Black-flanked rock-wallaby	5.28394	0.722958	NA	NA	NA	NA	0.734995	-0.133716	311.5	2.49346	5259.6	3.72095	-0.445903
Petrogale penicillata	Petrogale_penicillata_MACROPODIDAE_DIPROTODONTIA	Metatheria	Macropodidae	Diprotodontia	Brush-tailed rock-wallaby	6.4658	0.810622	NA	NA	NA	NA	0.734995	-0.133716	311.995	2.49415	5259.6	3.72095	-0.519073
Petrogale purpureicollis	Petrogale_purpureicollis_MACROPODIDAE_DIPROTODONTIA	Metatheria	Macropodidae	Diprotodontia	Purple-necked rock-wallaby	5.28394	0.722958	NA	NA	NA	NA	0.734995	-0.133716	311.5	2.49346	5259.6	3.72095	-0.445903
Petrogale xanthopus	Petrogale_xanthopus_MACROPODIDAE_DIPROTODONTIA	Metatheria	Macropodidae	Diprotodontia	Yellow-footed rock-wallaby	7.25	0.860338	NA	NA	NA	NA	2.163	0.335056	375.105	2.57415	5259.6	3.72095	-0.0759541
Setonix brachyurus	Setonix_brachyurus_MACROPODIDAE_DIPROTODONTIA	Metatheria	Macropodidae	Diprotodontia	Quokka	2.82115	0.450426	NA	NA	NA	NA	0.499995	-0.301034	276.065	2.44101	5043.49	3.70273	-0.395761
Thylogale billardierii	Thylogale_billardierii_MACROPODIDAE_DIPROTODONTIA	Metatheria	Macropodidae	Diprotodontia	Tasmanian pademelon	5.43293	0.735034	NA	NA	NA	NA	1.37823	0.13932	275.45	2.44004	3652.5	3.56259	-0.193595
Gymnobelideus leadbeateri	Gymnobelideus_leadbeateri_PETAURIDAE_DIPROTODONTIA	Metatheria	Petauridae	Diprotodontia	Leadebeater's possum	0.13366	-0.873999	NA	NA	NA	NA	0.05236	-1.281	134.375	2.12832	5150.02	3.71181	-0.330434
Petaurus breviceps	Petaurus_breviceps_PETAURIDAE_DIPROTODONTIA	Metatheria	Petauridae	Diprotodontia	Sugar glider	0.12755	-0.89432	NA	NA	NA	NA	0.066	-1.18046	136.665	2.13566	6501.45	3.81301	-0.211437
Petaurus norfolcensis	Petaurus_norfolcensis_PETAURIDAE_DIPROTODONTIA	Metatheria	Petauridae	Diprotodontia	Squirrel glider	0.2725	-0.564633	NA	NA	NA	NA	0.10205	-0.991187	142	2.15229	5408.74	3.7331	-0.294549
Spilocuscus maculatus	Spilocuscus_maculatus_PHALANGERIDAE_DIPROTODONTIA	Metatheria	Phalangeridae	Diprotodontia	Common spotted cuscus	4.15523	0.618595	NA	NA	NA	NA	2.771	0.442637	253.37	2.40376	6209.25	3.79304	0.19987
Trichosurus caninus	Trichosurus_caninus_PHALANGERIDAE_DIPROTODONTIA	Metatheria	Phalangeridae	Diprotodontia	Short-eared possum	3.11506	0.493466	NA	NA	NA	NA	0.772201	-0.11227	258.15	2.41187	6209.25	3.79304	-0.248786
Trichosurus vulpecula	Trichosurus_vulpecula_PHALANGERIDAE_DIPROTODONTIA	Metatheria	Phalangeridae	Diprotodontia	Common brushtail	2.005	0.302114	NA	NA	NA	NA	0.714711	-0.145869	215.045	2.33253	5807.48	3.76399	-0.138161
Phascolarctos cinereus	Phascolarctos_cinereus_PHASCOLARCTIDAE_DIPROTODONTIA	Metatheria	Phascolarctidae	Diprotodontia	Koala	5.64687	0.751808	NA	NA	NA	NA	1.16077	0.064748	373	2.57171	8072.02	3.90698	-0.255993
Bettongia gaimardi	Bettongia_gaimardi_POTOROIDAE_DIPROTODONTIA	Metatheria	Potoroidae	Diprotodontia	Eastern bettong	1.385	0.14145	NA	NA	NA	NA	0.51643	-0.286989	142.46	2.15369	4309.95	3.63447	-0.180515
Bettongia lesueur	Bettongia_lesueur_POTOROIDAE_DIPROTODONTIA	Metatheria	Potoroidae	Diprotodontia	Boodie	1.44727	0.16055	NA	NA	NA	NA	0.30331	-0.518113	185.81	2.26907	3652.5	3.56259	-0.404653
Bettongia penicillata	Bettongia_penicillata_POTOROIDAE_DIPROTODONTIA	Metatheria	Potoroidae	Diprotodontia	Woylie	1.10118	0.0418563	NA	NA	NA	NA	0.37845	-0.421991	169.175	2.22834	6866.7	3.83675	-0.217382
Bettongia tropica	Bettongia_tropica_POTOROIDAE_DIPROTODONTIA	Metatheria	Potoroidae	Diprotodontia	Northern bettong	1.18435	0.0734801	NA	NA	NA	NA	0.2569	-0.590236	169.44	2.22902	6866.7	3.83675	-0.411936
Potorous gilbertii	Potorous_gilbertii_POTOROIDAE_DIPROTODONTIA	Metatheria	Potoroidae	Diprotodontia	Gilbert's potoroo	1.08733	0.0363634	NA	NA	NA	NA	0.16073	-0.793903	200.88	2.30294	5500.06	3.74037	-0.569856
Potorous longipes	Potorous_longipes_POTOROIDAE_DIPROTODONTIA	Metatheria	Potoroidae	Diprotodontia	Long-footed potoroo	1.74253	0.24118	NA	NA	NA	NA	0.699015	-0.155514	199	2.29885	5591.37	3.74752	-0.103551
Potorous tridactylus	Potorous_tridactylus_POTOROIDAE_DIPROTODONTIA	Metatheria	Potoroidae	Diprotodontia	Long-nosed potoroo	1.05467	0.0231166	NA	NA	NA	NA	0.16073	-0.793903	192.44	2.2843	5500.06	3.74037	-0.562488
Pseudochirulus herbertensis	Pseudochirulus_herbertensis_PSEUDOCHEIRIDAE_DIPROTODONTIA	Metatheria	Pseudocheiridae	Diprotodontia	Herbert river ringtail	1.09834	0.0407368	1.17	0.0681859	1.015	0.00646604	0.228538	-0.641043	134.76	2.12956	2191.5	3.34074	-0.455152
Tarsipes rostratus	Tarsipes_rostratus_TARSIPEDIDAE_DIPROTODONTIA	Metatheria	Tarsipedidae	Diprotodontia	Honey possum	0.01	-2	NA	NA	NA	NA	0.00890982	-2.05013	151.01	2.17901	730.5	2.86362	-0.14789
Lasiorhinus krefftii	Lasiorhinus_krefftii_VOMBATIDAE_DIPROTODONTIA	Metatheria	Vombatidae	Diprotodontia	Northern hairy-nosed wombat	28.6326	1.45686	NA	NA	NA	NA	3.8165	0.581665	346.94	2.54025	11118.8	4.04606	-0.334917
Lasiorhinus latifrons	Lasiorhinus_latifrons_VOMBATIDAE_DIPROTODONTIA	Metatheria	Vombatidae	Diprotodontia	Southern hairy-nosed wombat	26.1638	1.4177	NA	NA	NA	NA	3.8165	0.581665	339.905	2.53136	10921	4.03826	-0.303941
Vombatus ursinus	Vombatus_ursinus_VOMBATIDAE_DIPROTODONTIA	Metatheria	Vombatidae	Diprotodontia	Common wombat	25.75	1.41078	NA	NA	NA	NA	5.7	0.755875	427.225	2.63066	10966.6	4.04007	-0.104182
Isoodon auratus	Isoodon_auratus_PERAMELIDAE_PERAMELEMORPHIA	Metatheria	Peramelidae	Peramelemorphia	Golden bandicoot	0.4675	-0.330218	NA	NA	NA	NA	0.397657	-0.400491	72.49	1.86028	2447.18	3.38867	0.0420163
Isoodon macrourus	Isoodon_macrourus_PERAMELIDAE_PERAMELEMORPHIA	Metatheria	Peramelidae	Peramelemorphia	Northern brown bandicoot	1.551	0.190612	NA	NA	NA	NA	0.445625	-0.35103	73.75	1.86776	2483.7	3.3951	-0.342564
Isoodon obesulus	Isoodon_obesulus_PERAMELIDAE_PERAMELEMORPHIA	Metatheria	Peramelidae	Peramelemorphia	Southern brown bandicoot	0.717	-0.144481	NA	NA	NA	NA	0.386951	-0.412344	75.995	1.88079	2374.12	3.3755	-0.121074
Perameles bougainville	Perameles_bougainville_PERAMELIDAE_PERAMELEMORPHIA	Metatheria	Peramelidae	Peramelemorphia	Western barred bandicoot	0.226	-0.645892	NA	NA	NA	NA	0.18	-0.744727	74	1.86923	2118.45	3.32602	-0.0364649
Perameles gunnii	Perameles_gunnii_PERAMELIDAE_PERAMELEMORPHIA	Metatheria	Peramelidae	Peramelemorphia	Eastern barred bandicoot	0.8015	-0.0960965	NA	NA	NA	NA	0.282186	-0.549464	72.245	1.85881	2228.03	3.34792	-0.303027
Perameles nasuta	Perameles_nasuta_PERAMELIDAE_PERAMELEMORPHIA	Metatheria	Peramelidae	Peramelemorphia	Long-nosed bandicoot	0.72026	-0.142511	NA	NA	NA	NA	0.328397	-0.483601	78.615	1.89551	2045.4	3.31078	-0.191049

## Sheet: MI Gestation Only
Species	Key	Subclass	Family	Order	Name	Adult_mass	Adult_mass_log10	Male_adult_mass	Male_adult_mass_log10	Female_adult_mass	Female_adult_mass_log10	Litter_mass	Litter_mass_log10	Gestation_days	Gestation_days_log10	Lifespan	Lifespan_log10	MI_Gestation
Echinops telfairi	Echinops_telfairi_TENRECIDAE_AFROSORICIDA	Eutheria	Tenrecidae	Afrosoricida	Lesser hedgehog tenrec	0.166125	-0.779565	NA	NA	NA	NA	0.0411201	-1.38595	57.8284	1.76214	6939.75	3.84134	0.040655
Tenrec ecaudatus	Tenrec_ecaudatus_TENRECIDAE_AFROSORICIDA	Eutheria	Tenrecidae	Afrosoricida	Tailless tenrec	0.885795	-0.0526668	NA	NA	NA	NA	0.409414	-0.387838	60.24	1.77988	3177.68	3.50211	0.479779
Antilocapra americana	Antilocapra_americana_ANTILOCAPRIDAE_CETARTIODACTYLA	Eutheria	Antilocapridae	Cetartiodactyla	Pronghorn	45.375	1.65682	61.7	1.79029	NA	NA	6.52938	0.814872	247.445	2.39348	5661.38	3.75292	0.267123
Aepyceros melampus	Aepyceros_melampus_BOVIDAE_CETARTIODACTYLA	Eutheria	Bovidae	Cetartiodactyla	Impala	52.5	1.72016	62.5	1.79588	NA	NA	5.2384	0.719199	196.74	2.29389	9350.4	3.97083	0.14056
Alcelaphus buselaphus	Alcelaphus_buselaphus_BOVIDAE_CETARTIODACTYLA	Eutheria	Bovidae	Cetartiodactyla	Hartebeest	159	2.2014	NA	NA	NA	NA	12.5	1.09691	242.66	2.385	8218.12	3.91477	0.134216
Bison bison	Bison_bison_BOVIDAE_CETARTIODACTYLA	Eutheria	Bovidae	Cetartiodactyla	American bison	624.577	2.79559	731.4	2.86415	NA	NA	20	1.30103	274	2.43775	12235.9	4.08764	-0.125335
Bison bonasus	Bison_bonasus_BOVIDAE_CETARTIODACTYLA	Eutheria	Bovidae	Cetartiodactyla	European bison	624.577	2.79559	731.4	2.86415	NA	NA	23.3586	1.36845	274	2.43775	12235.9	4.08764	-0.0579184
Capra ibex	Capra_ibex_BOVIDAE_CETARTIODACTYLA	Eutheria	Bovidae	Cetartiodactyla	Alpine ibex	77	1.88649	75	1.87506	NA	NA	3.2793	0.515781	169	2.22789	8145.07	3.9109	-0.178418
Capra sibirica	Capra_sibirica_BOVIDAE_CETARTIODACTYLA	Eutheria	Bovidae	Cetartiodactyla	Siberian ibex	82.5	1.91645	80	1.90309	35	1.54407	4.2952	0.632983	170.45	2.2316	8145.07	3.9109	-0.0847832
Cephalophus silvicultor	Cephalophus_silvicultor_BOVIDAE_CETARTIODACTYLA	Eutheria	Bovidae	Cetartiodactyla	Yellow-backed duiker	62.0066	1.79244	NA	NA	NA	NA	4.40072	0.643524	165.267	2.21819	8218.12	3.91477	0.022955
Connochaetes taurinus	Connochaetes_taurinus_BOVIDAE_CETARTIODACTYLA	Eutheria	Bovidae	Cetartiodactyla	Blue wildebeest	180.5	2.25648	227	2.35603	NA	NA	18.0444	1.25634	253	2.40312	9021.67	3.95529	0.248334
Damaliscus pygargus	Damaliscus_pygargus_BOVIDAE_CETARTIODACTYLA	Eutheria	Bovidae	Cetartiodactyla	Bontebok (see comments	84.5	1.92686	NA	NA	NA	NA	8.59226	0.934108	243	2.38561	8720.34	3.94053	0.181246
Gazella dorcas	Gazella_dorcas_BOVIDAE_CETARTIODACTYLA	Eutheria	Bovidae	Cetartiodactyla	Dorcas gazelle	47.3865	1.67565	15.62	1.19368	NA	NA	1.91932	0.283147	156	2.19312	8656.42	3.93734	-0.243702
Gazella subgutturosa	Gazella_subgutturosa_BOVIDAE_CETARTIODACTYLA	Eutheria	Bovidae	Cetartiodactyla	Goitered gazelle	37.7407	1.57681	NA	NA	NA	NA	3.22181	0.5081	169.221	2.22845	7305	3.86362	0.0506126
Kobus kob	Kobus_kob_BOVIDAE_CETARTIODACTYLA	Eutheria	Bovidae	Cetartiodactyla	Kob	92.5176	1.96622	146	2.16435	NA	NA	5.37623	0.730478	254.76	2.40613	8006.28	3.90343	-0.0561046
Kobus vardonii	Kobus_vardonii_BOVIDAE_CETARTIODACTYLA	Eutheria	Bovidae	Cetartiodactyla	Puku	75.749	1.87938	146	2.16435	NA	NA	5.79807	0.763283	255.054	2.40663	8006.28	3.90343	0.043025
Madoqua guentheri	Madoqua_guentheri_BOVIDAE_CETARTIODACTYLA	Eutheria	Bovidae	Cetartiodactyla	Guenther's dikdik	4.55	0.658011	NA	NA	NA	NA	0.684	-0.164944	177.746	2.2498	6391.88	3.80563	0.0764099
Madoqua kirkii	Madoqua_kirkii_BOVIDAE_CETARTIODACTYLA	Eutheria	Bovidae	Cetartiodactyla	Kirk's dikdik	4.8334	0.684253	NA	NA	NA	NA	0.62582	-0.203551	172	2.23553	6318.82	3.80064	0.0202515
Ovibos moschatus	Ovibos_moschatus_BOVIDAE_CETARTIODACTYLA	Eutheria	Bovidae	Cetartiodactyla	Muskox	312.5	2.49485	NA	NA	NA	NA	10.5486	1.02319	258	2.41162	10007.9	4.00034	-0.168596
Ovis aries	Ovis_aries_BOVIDAE_CETARTIODACTYLA	Eutheria	Bovidae	Cetartiodactyla	Red sheep	110	2.04139	35	1.54407	NA	NA	2.89901	0.46225	158.894	2.20111	8327.7	3.92053	-0.345684
Ovis canadensis	Ovis_canadensis_BOVIDAE_CETARTIODACTYLA	Eutheria	Bovidae	Cetartiodactyla	Bighorn sheep	69.125	1.83964	119	2.07555	NA	NA	4.23933	0.627297	180	2.25527	8766	3.9428	-0.0358988
Ovis dalli	Ovis_dalli_BOVIDAE_CETARTIODACTYLA	Eutheria	Bovidae	Cetartiodactyla	Dall's sheep	70.1941	1.8463	119	2.07555	NA	NA	3.70999	0.569373	175.245	2.24365	8766	3.9428	-0.0968712
Redunca fulvorufula	Redunca_fulvorufula_BOVIDAE_CETARTIODACTYLA	Eutheria	Bovidae	Cetartiodactyla	Mountain reedbuck	30	1.47712	NA	NA	NA	NA	2.71909	0.434424	222.99	2.34829	5801.39	3.76353	0.0320508
Saiga tatarica	Saiga_tatarica_BOVIDAE_CETARTIODACTYLA	Eutheria	Bovidae	Cetartiodactyla	Steppe saiga	37.992	1.57969	NA	NA	NA	NA	5.23917	0.719263	149.422	2.17441	4383	3.64177	0.269094
Sylvicapra grimmia	Sylvicapra_grimmia_BOVIDAE_CETARTIODACTYLA	Eutheria	Bovidae	Cetartiodactyla	Bush duiker	18.5	1.26717	NA	NA	NA	NA	1.58145	0.199055	165	2.21748	5624.85	3.75011	-0.0197195
Syncerus caffer	Syncerus_caffer_BOVIDAE_CETARTIODACTYLA	Eutheria	Bovidae	Cetartiodactyla	African buffalo	646.333	2.81046	NA	NA	NA	NA	43.0306	1.63378	333.355	2.52291	10884.5	4.03681	0.181034
Camelus dromedarius	Camelus_dromedarius_CAMELIDAE_CETARTIODACTYLA	Eutheria	Camelidae	Cetartiodactyla	One-humped camel	434	2.63749	NA	NA	NA	NA	36.7512	1.56527	395.755	2.59743	14610	4.16465	0.231664
Lama glama	Lama_glama_CAMELIDAE_CETARTIODACTYLA	Eutheria	Camelidae	Cetartiodactyla	Guanaco	112.5	2.05115	NA	NA	NA	NA	8.99999	0.954242	337.55	2.52834	22450.7	4.35123	0.0811798
Alces alces	Alces_alces_CERVIDAE_CETARTIODACTYLA	Eutheria	Cervidae	Cetartiodactyla	Eurasian elk	351	2.54531	789	2.89708	NA	NA	16.77	1.22453	241.972	2.38377	9861.75	3.99395	-0.000931681
Alces americanus	Alces_americanus_CERVIDAE_CETARTIODACTYLA	Eutheria	Cervidae	Cetartiodactyla	Moose	368.5	2.56644	789	2.89708	NA	NA	17.145	1.23414	241.978	2.38378	9861.75	3.99395	-0.00748748
Capreolus capreolus	Capreolus_capreolus_CERVIDAE_CETARTIODACTYLA	Eutheria	Cervidae	Cetartiodactyla	European roe	21.6667	1.33579	20.5	1.31175	NA	NA	2.15726	0.333903	153	2.18469	6391.88	3.80563	0.0684325
Capreolus pygargus	Capreolus_pygargus_CERVIDAE_CETARTIODACTYLA	Eutheria	Cervidae	Cetartiodactyla	Siberian roe	21.6667	1.33579	20.5	1.31175	NA	NA	3.64509	0.561708	196	2.29226	6391.88	3.80563	0.277282
Cervus elaphus	Cervus_elaphus_CERVIDAE_CETARTIODACTYLA	Eutheria	Cervidae	Cetartiodactyla	Red deer (see comments	160.167	2.20457	122	2.08636	NA	NA	8.54477	0.931701	244.401	2.3881	11505.4	4.0609	-0.033969
Cervus nippon	Cervus_nippon_CERVIDAE_CETARTIODACTYLA	Eutheria	Cervidae	Cetartiodactyla	Sika	53	1.72428	NA	NA	NA	NA	4.27711	0.63115	223.66	2.34959	9606.08	3.98255	0.0395495
Dama dama	Dama_dama_CERVIDAE_CETARTIODACTYLA	Eutheria	Cervidae	Cetartiodactyla	Fallow deer	63.6123	1.80354	63.7	1.80414	NA	NA	5.02733	0.701337	233	2.36736	9131.25	3.96053	0.0459915
Odocoileus hemionus	Odocoileus_hemionus_CERVIDAE_CETARTIODACTYLA	Eutheria	Cervidae	Cetartiodactyla	Mule deer	57	1.75587	112.3	2.05038	NA	NA	4.8571	0.686377	207	2.31597	8035.5	3.90501	0.0765363
Odocoileus virginianus	Odocoileus_virginianus_CERVIDAE_CETARTIODACTYLA	Eutheria	Cervidae	Cetartiodactyla	White-tailed deer	65.32	1.81505	44.8	1.65128	NA	NA	5.04448	0.702817	201.39	2.30404	8400.75	3.92432	0.0498308
Pudu puda	Pudu_puda_CERVIDAE_CETARTIODACTYLA	Eutheria	Cervidae	Cetartiodactyla	Southern pudu	9.64262	0.984195	NA	NA	NA	NA	0.8034	-0.0950682	205.747	2.31333	7670.25	3.88481	-0.114342
Rangifer tarandus	Rangifer_tarandus_CERVIDAE_CETARTIODACTYLA	Eutheria	Cervidae	Cetartiodactyla	Reindeer	101.25	2.0054	110.5	2.04336	NA	NA	6.03968	0.781014	222.5	2.34733	7925.93	3.89905	-0.0251601
Okapia johnstoni	Okapia_johnstoni_GIRAFFIDAE_CETARTIODACTYLA	Eutheria	Giraffidae	Cetartiodactyla	Okapi	230.001	2.36173	NA	NA	NA	NA	18.3256	1.26306	452.583	2.6557	12235.9	4.08764	0.130055
Hippopotamus amphibius	Hippopotamus_amphibius_HIPPOPOTAMIDAE_CETARTIODACTYLA	Eutheria	Hippopotamidae	Cetartiodactyla	Common hippopotamus	2640	3.4216	1600	3.20412	NA	NA	40.2	1.60423	234.685	2.37049	22353.3	4.34934	-0.289
Sus scrofa	Sus_scrofa_SUIDAE_CETARTIODACTYLA	Eutheria	Suidae	Cetartiodactyla	Wild boar	135	2.13033	172	2.23553	NA	NA	4.49726	0.652948	115.2	2.06145	9861.75	3.99395	-0.198389
Pecari tajacu	Pecari_tajacu_TAYASSUIDAE_CETARTIODACTYLA	Eutheria	Tayassuidae	Cetartiodactyla	Collared peccary	20.5	1.31175	12.3	1.08991	NA	NA	1.12572	0.0514322	143.359	2.15643	11505.4	4.0609	-0.190675
Ailurus fulgens	Ailurus_fulgens_AILURIDAE_CARNIVORA	Eutheria	Ailuridae	Carnivora	Red panda	4.74754	0.676469	NA	NA	NA	NA	0.20808	-0.68177	123.437	2.09145	6939.75	3.84134	-0.426625
Canis latrans	Canis_latrans_CANIDAE_CARNIVORA	Eutheria	Canidae	Carnivora	Coyote	11.05	1.04336	10.6	1.02531	NA	NA	1.12106	0.0496273	62.3938	1.79514	7974.62	3.90171	0.0764245
Canis lupus	Canis_lupus_CANIDAE_CARNIVORA	Eutheria	Canidae	Carnivora	Wolf	29.1908	1.46525	27.6236	1.44128	21.0012	1.32224	2.0533	0.312453	62.1969	1.79377	10774.9	4.03241	0.0168792
Cuon alpinus	Cuon_alpinus_CANIDAE_CARNIVORA	Eutheria	Canidae	Carnivora	Dhole	15.75	1.19728	NA	NA	NA	NA	1.1825	0.0728011	61.5	1.78888	5880.52	3.76942	-0.0169984
Nyctereutes procyonoides	Nyctereutes_procyonoides_CANIDAE_CARNIVORA	Eutheria	Canidae	Carnivora	Raccoon dog	4.232	0.626546	3.47	0.540329	NA	NA	0.550746	-0.259049	61.84	1.79127	6063.15	3.7827	0.0871695
Urocyon cinereoargenteus	Urocyon_cinereoargenteus_CANIDAE_CARNIVORA	Eutheria	Canidae	Carnivora	Gray fox	4.22	0.625312	3.719	0.570426	NA	NA	0.403834	-0.393798	61.48	1.78873	5917.05	3.77211	-0.0461895
Vulpes vulpes	Vulpes_vulpes_CANIDAE_CARNIVORA	Eutheria	Canidae	Carnivora	Red fox	4.5803	0.660894	6.26	0.796574	NA	NA	0.475569	-0.322787	52.3525	1.71894	7779.82	3.89097	0.00991202
Cryptoprocta ferox	Cryptoprocta_ferox_EUPLERIDAE_CARNIVORA	Eutheria	Eupleridae	Carnivora	Fossa	9.5	0.977724	NA	NA	NA	NA	0.29988	-0.523052	91.308	1.96051	8437.27	3.9262	-0.475203
Galidia elegans	Galidia_elegans_EUPLERIDAE_CARNIVORA	Eutheria	Eupleridae	Carnivora	Ring-tailed mongoose	0.8	-0.09691	NA	NA	NA	NA	0.04873	-1.3122	76.11	1.88144	9496.5	3.97756	-0.428651
Acinonyx jubatus	Acinonyx_jubatus_FELIDAE_CARNIVORA	Eutheria	Felidae	Carnivora	Cheetah	50.5779	1.70396	NA	NA	NA	NA	1.34265	0.127962	90.12	1.95482	7487.62	3.87434	-0.378538
Felis catus	Felis_catus_FELIDAE_CARNIVORA	Eutheria	Felidae	Carnivora	Domestic cat	4.57308	0.660209	NA	NA	NA	NA	0.41697	-0.379895	64	1.80618	12418.5	4.09407	-0.0620467
Felis chaus	Felis_chaus_FELIDAE_CARNIVORA	Eutheria	Felidae	Carnivora	Jungle cat	10	1	NA	NA	NA	NA	0.4065	-0.390939	62.3938	1.79514	7305	3.86362	-0.330983
Felis silvestris	Felis_silvestris_FELIDAE_CARNIVORA	Eutheria	Felidae	Carnivora	Wildcat	5.03654	0.702132	NA	NA	NA	NA	0.392616	-0.406032	64.7187	1.81103	10227	4.00975	-0.121097
Leopardus pardalis	Leopardus_pardalis_FELIDAE_CARNIVORA	Eutheria	Felidae	Carnivora	Ocelot	10.5	1.02119	NA	NA	NA	NA	0.415	-0.381952	80.351	1.90499	10300	4.01284	-0.357557
Leopardus wiedii	Leopardus_wiedii_FELIDAE_CARNIVORA	Eutheria	Felidae	Carnivora	Margay	3.6	0.556303	NA	NA	NA	NA	0.23613	-0.626849	81.2641	1.9099	8781.22	3.94355	-0.247821
Lynx lynx	Lynx_lynx_FELIDAE_CARNIVORA	Eutheria	Felidae	Carnivora	Eurasian lynx	21.15	1.32531	NA	NA	NA	NA	0.65025	-0.18692	66.495	1.82279	9788.7	3.99073	-0.3806
Lynx rufus	Lynx_rufus_FELIDAE_CARNIVORA	Eutheria	Felidae	Carnivora	Bobcat	9.4	0.973128	NA	NA	NA	NA	0.759	-0.119758	66	1.81954	11809.8	4.07224	-0.0435532
Neofelis nebulosa	Neofelis_nebulosa_FELIDAE_CARNIVORA	Eutheria	Felidae	Carnivora	Clouded leopard	19.5	1.29003	NA	NA	NA	NA	0.374603	-0.426429	93.1342	1.96911	7231.95	3.85926	-0.618919
Panthera leo	Panthera_leo_FELIDAE_CARNIVORA	Eutheria	Felidae	Carnivora	Lion	149.062	2.17337	188	2.27416	NA	NA	3.64908	0.562183	109	2.03743	10957.5	4.03971	-0.317827
Panthera onca	Panthera_onca_FELIDAE_CARNIVORA	Eutheria	Felidae	Carnivora	Jaguar	81.15	1.90929	NA	NA	NA	NA	1.6346	0.213411	100.745	2.00322	10360.9	4.0154	-0.458632
Panthera pardus	Panthera_pardus_FELIDAE_CARNIVORA	Eutheria	Felidae	Carnivora	Leopard	53.075	1.72489	NA	NA	NA	NA	1.18425	0.0734451	97	1.98677	9971.33	3.99875	-0.45469
Panthera tigris	Panthera_tigris_FELIDAE_CARNIVORA	Eutheria	Felidae	Carnivora	Tiger	128.8	2.10992	340.5	2.53212	NA	NA	3.37569	0.528363	105.19	2.02197	9606.08	3.98255	-0.300403
Pardofelis marmorata	Pardofelis_marmorata_FELIDAE_CARNIVORA	Eutheria	Felidae	Carnivora	Marbled cat	47.3625	1.67543	NA	NA	NA	NA	0.16998	-0.769602	97	1.98677	9971.33	3.99875	-1.25992
Prionailurus bengalensis	Prionailurus_bengalensis_FELIDAE_CARNIVORA	Eutheria	Felidae	Carnivora	Leopard cat	4.15	0.618048	NA	NA	NA	NA	0.2075	-0.682982	66.0461	1.81985	6318.82	3.80064	-0.335302
Puma concolor	Puma_concolor_FELIDAE_CARNIVORA	Eutheria	Felidae	Carnivora	Cougar	48	1.68124	NA	NA	NA	NA	1.13124	0.0535552	92.3	1.9652	8692.95	3.93917	-0.4374
Atilax paludinosus	Atilax_paludinosus_HERPESTIDAE_CARNIVORA	Eutheria	Herpestidae	Carnivora	Marsh mongoose	3.3	0.518514	NA	NA	NA	NA	0.2	-0.69897	76	1.88081	7597.2	3.88065	-0.28592
Herpestes javanicus	Herpestes_javanicus_HERPESTIDAE_CARNIVORA	Eutheria	Herpestidae	Carnivora	Small asian mongoose	0.775	-0.110698	NA	NA	NA	NA	0.0545207	-1.26344	49	1.6902	6063.15	3.7827	-0.33564
Suricata suricatta	Suricata_suricatta_HERPESTIDAE_CARNIVORA	Eutheria	Herpestidae	Carnivora	Meerkat	0.776	-0.110138	NA	NA	NA	NA	0.11773	-0.929113	77	1.88649	7524.15	3.87646	-0.0363341
Crocuta crocuta	Crocuta_crocuta_HYAENIDAE_CARNIVORA	Eutheria	Hyaenidae	Carnivora	Spotted hyena	63	1.79934	45	1.65321	NA	NA	2.92	0.465383	110	2.04139	15011.8	4.17643	-0.129309
Hyaena brunnea	Hyaena_brunnea_HYAENIDAE_CARNIVORA	Eutheria	Hyaenidae	Carnivora	Brown hyena	42.9779	1.63325	NA	NA	NA	NA	1.59411	0.202517	93.7429	1.97194	11651.5	4.06638	-0.252923
Mephitis mephitis	Mephitis_mephitis_MEPHITIDAE_CARNIVORA	Eutheria	Mephitidae	Carnivora	Striped skunk	2.94999	0.469821	5.05	0.703291	NA	NA	0.169269	-0.771423	63	1.79934	5076.98	3.70561	-0.30678
Spilogale putorius	Spilogale_putorius_MEPHITIDAE_CARNIVORA	Eutheria	Mephitidae	Carnivora	Eastern spotted skunk	0.583245	-0.234149	NA	NA	NA	NA	0.06145	-1.21148	32.99	1.51838	3835.12	3.58378	-0.159
Eira barbara	Eira_barbara_MUSTELIDAE_CARNIVORA	Eutheria	Mustelidae	Carnivora	Tayra	4.13499	0.616474	NA	NA	NA	NA	0.166	-0.779892	66.6548	1.82383	8145.07	3.9109	-0.43171
Enhydra lutris	Enhydra_lutris_MUSTELIDAE_CARNIVORA	Eutheria	Mustelidae	Carnivora	Sea otter	24.5	1.38917	29	1.4624	20	1.30103	1.89437	0.277465	216.096	2.33465	10957.5	4.03971	-0.0552453
Ictonyx striatus	Ictonyx_striatus_MUSTELIDAE_CARNIVORA	Eutheria	Mustelidae	Carnivora	Striped polecat	0.81102	-0.0909684	NA	NA	NA	NA	0.0297073	-1.52714	36.5232	1.56257	5256.56	3.7207	-0.591935
Lontra canadensis	Lontra_canadensis_MUSTELIDAE_CARNIVORA	Eutheria	Mustelidae	Carnivora	North american river otter	8.08742	0.90781	NA	NA	NA	NA	0.36296	-0.440141	61.1764	1.78658	9861.75	3.99395	-0.30818
Martes americana	Martes_americana_MUSTELIDAE_CARNIVORA	Eutheria	Mustelidae	Carnivora	American marten	0.892	-0.0496351	NA	NA	NA	NA	0.085449	-1.06829	28	1.44716	6939.75	3.84134	-0.144361
Martes martes	Martes_martes_MUSTELIDAE_CARNIVORA	Eutheria	Mustelidae	Carnivora	European pine marten	1.3	0.113942	NA	NA	NA	NA	0.114	-0.943095	30.63	1.48615	6647.55	3.82266	-0.151121
Martes zibellina	Martes_zibellina_MUSTELIDAE_CARNIVORA	Eutheria	Mustelidae	Carnivora	Sable	1.0667	0.0280423	1.5	0.176091	1.125	0.0511525	0.0977186	-1.01002	30.4	1.48287	8035.5	3.90501	-0.151785
Mustela erminea	Mustela_erminea_MUSTELIDAE_CARNIVORA	Eutheria	Mustelidae	Carnivora	Ermine	0.11033	-0.957306	0.324	-0.489455	NA	NA	0.0151988	-1.81819	43.2617	1.6361	4565.62	3.6595	-0.233462
Mustela frenata	Mustela_frenata_MUSTELIDAE_CARNIVORA	Eutheria	Mustelidae	Carnivora	Long-tailed weasel	0.170315	-0.768747	NA	NA	NA	NA	0.0192198	-1.71625	24.9575	1.3972	3214.2	3.50707	-0.233613
Mustela nivalis	Mustela_nivalis_MUSTELIDAE_CARNIVORA	Eutheria	Mustelidae	Carnivora	Least weasel	0.04975	-1.30321	0.115	-0.939302	NA	NA	0.01017	-1.99268	36.49	1.56217	3652.5	3.56259	-0.130412
Poecilogale albinucha	Poecilogale_albinucha_MUSTELIDAE_CARNIVORA	Eutheria	Mustelidae	Carnivora	African striped weasel	0.28283	-0.548475	NA	NA	NA	NA	0.00886	-2.05257	32.2539	1.50858	2279.77	3.35789	-0.757997
Taxidea taxus	Taxidea_taxus_MUSTELIDAE_CARNIVORA	Eutheria	Mustelidae	Carnivora	American badger	8	0.90309	NA	NA	NA	NA	0.28047	-0.552114	43.8	1.64147	9496.5	3.97756	-0.390971
Odobenus rosmarus	Odobenus_rosmarus_ODOBENIDAE_CARNIVORA	Eutheria	Odobenidae	Carnivora	Walrus	1200	3.07918	1500	3.17609	900	2.95424	69.7273	1.8434	353.702	2.54864	14610	4.16465	0.180632
Arctocephalus australis	Arctocephalus_australis_OTARIIDAE_CARNIVORA	Eutheria	Otariidae	Carnivora	South american fur seal	67.9794	1.83238	NA	NA	NA	NA	4.44971	0.648332	241.19	2.38236	11176.6	4.04831	-0.0317093
Arctocephalus forsteri	Arctocephalus_forsteri_OTARIIDAE_CARNIVORA	Eutheria	Otariidae	Carnivora	Australasian fur seal	67.9794	1.83238	NA	NA	NA	NA	3.7	0.568202	239.235	2.37882	11176.6	4.04831	-0.111216
Arctocephalus galapagoensis	Arctocephalus_galapagoensis_OTARIIDAE_CARNIVORA	Eutheria	Otariidae	Carnivora	Galapagos fur seal	45	1.65321	NA	NA	NA	NA	3.49999	0.544067	235.94	2.3728	11176.6	4.04831	0.00271734
Arctocephalus gazella	Arctocephalus_gazella_OTARIIDAE_CARNIVORA	Eutheria	Otariidae	Carnivora	Antarctic fur seal	67.9794	1.83238	NA	NA	NA	NA	5.79463	0.763026	260.152	2.41523	11176.6	4.04831	0.0771927
Arctocephalus pusillus	Arctocephalus_pusillus_OTARIIDAE_CARNIVORA	Eutheria	Otariidae	Carnivora	Brown fur seal	127.551	2.10568	NA	NA	NA	NA	5.75	0.759668	357.83	2.55368	11724.5	4.0691	-0.15956
Arctocephalus tropicalis	Arctocephalus_tropicalis_OTARIIDAE_CARNIVORA	Eutheria	Otariidae	Carnivora	Subantarctic fur seal	71.1113	1.85194	NA	NA	NA	NA	5.21689	0.717412	357.623	2.55343	8400.75	3.92432	-0.00773273
Callorhinus ursinus	Callorhinus_ursinus_OTARIIDAE_CARNIVORA	Eutheria	Otariidae	Carnivora	Northern fur seal	55.4648	1.74402	29	1.4624	NA	NA	5.3548	0.728743	254.749	2.40611	12783.8	4.10666	0.112085
Eumetopias jubatus	Eumetopias_jubatus_OTARIIDAE_CARNIVORA	Eutheria	Otariidae	Carnivora	Steller sea lion	382.467	2.58259	1000	3	273	2.43616	18.25	1.26126	308.05	2.48862	11980.2	4.07846	-0.0111922
Neophoca cinerea	Neophoca_cinerea_OTARIIDAE_CARNIVORA	Eutheria	Otariidae	Carnivora	Australian sealion	189.275	2.27709	NA	NA	77.1	1.88705	7.14762	0.854161	311.781	2.49385	8802.52	3.94461	-0.1856
Zalophus californianus	Zalophus_californianus_OTARIIDAE_CARNIVORA	Eutheria	Otariidae	Carnivora	California sealion	158.597	2.2003	390	2.59106	110	2.04139	6.98268	0.844022	334.84	2.52484	13039.4	4.11526	-0.142473
Cystophora cristata	Cystophora_cristata_PHOCIDAE_CARNIVORA	Eutheria	Phocidae	Carnivora	Hooded seal	245.448	2.38996	NA	NA	NA	NA	21.9927	1.34228	334.58	2.5245	12783.8	4.10666	0.210807
Erignathus barbatus	Erignathus_barbatus_PHOCIDAE_CARNIVORA	Eutheria	Phocidae	Carnivora	Bearded seal	283.333	2.4523	NA	NA	NA	NA	34.5369	1.53828	275.169	2.4396	11488	4.06025	0.374104
Halichoerus grypus	Halichoerus_grypus_PHOCIDAE_CARNIVORA	Eutheria	Phocidae	Carnivora	Grey seal	197.57	2.29572	NA	NA	NA	NA	13.9954	1.14598	291.225	2.46423	17047.1	4.23165	0.097198
Histriophoca fasciata	Histriophoca_fasciata_PHOCIDAE_CARNIVORA	Eutheria	Phocidae	Carnivora	Ribbon seal	68.25	1.8341	NA	NA	NA	NA	10.2453	1.01052	299.18	2.47593	11322.8	4.05395	0.312673
Hydrurga leptonyx	Hydrurga_leptonyx_PHOCIDAE_CARNIVORA	Eutheria	Phocidae	Carnivora	Leopard seal	375.671	2.57481	NA	NA	NA	NA	29.4	1.46835	289.142	2.46111	9496.5	3.97756	0.206694
Leptonychotes weddellii	Leptonychotes_weddellii_PHOCIDAE_CARNIVORA	Eutheria	Phocidae	Carnivora	Weddell seal	410.833	2.61367	NA	NA	NA	NA	27.3958	1.43768	312.01	2.49417	9131.25	3.96053	0.140491
Lobodon carcinophaga	Lobodon_carcinophaga_PHOCIDAE_CARNIVORA	Eutheria	Phocidae	Carnivora	Crabeater seal	238.333	2.37718	NA	NA	NA	NA	20	1.30103	269.81	2.43106	14244.8	4.15365	0.195794
Mirounga angustirostris	Mirounga_angustirostris_PHOCIDAE_CARNIVORA	Eutheria	Phocidae	Carnivora	Northern elephant seal	914.529	2.9612	NA	NA	NA	NA	34.3818	1.53633	290.63	2.46334	7411.53	3.86991	-0.0211893
Mirounga leonina	Mirounga_leonina_PHOCIDAE_CARNIVORA	Eutheria	Phocidae	Carnivora	Southern elephant seal	1400	3.14613	NA	NA	NA	NA	39.393	1.59542	237.778	2.37617	8400.75	3.92432	-0.088154
Pagophilus groenlandicus	Pagophilus_groenlandicus_PHOCIDAE_CARNIVORA	Eutheria	Phocidae	Carnivora	Harp seal	141.125	2.1496	NA	NA	NA	NA	10.0482	1.00209	242.9	2.38543	15340.5	4.18584	0.0789243
Phoca largha	Phoca_largha_PHOCIDAE_CARNIVORA	Eutheria	Phocidae	Carnivora	Spotted seal	93.0979	1.96894	NA	NA	NA	NA	7.1	0.851258	270.77	2.4326	17385.9	4.2402	0.0579347
Phoca vitulina	Phoca_vitulina_PHOCIDAE_CARNIVORA	Eutheria	Phocidae	Carnivora	Harbor seal	94.2833	1.97443	NA	NA	NA	NA	10.2137	1.00919	253.57	2.4041	17385.9	4.2402	0.216682
Pusa caspica	Pusa_caspica_PHOCIDAE_CARNIVORA	Eutheria	Phocidae	Carnivora	Caspian seal	86.6583	1.93781	NA	NA	NA	NA	4.1826	0.621446	288.95	2.46082	18262.5	4.26156	-0.153046
Pusa hispida	Pusa_hispida_PHOCIDAE_CARNIVORA	Eutheria	Phocidae	Carnivora	Ringed seal	88.07	1.94483	NA	NA	NA	NA	4.5	0.653213	251	2.39967	16801.5	4.22535	-0.11587
Pusa sibirica	Pusa_sibirica_PHOCIDAE_CARNIVORA	Eutheria	Phocidae	Carnivora	Baikal seal	89.5	1.95182	NA	NA	NA	NA	3.0805	0.488621	275.777	2.44056	20454	4.31078	-0.293015
Bassariscus astutus	Bassariscus_astutus_PROCYONIDAE_CARNIVORA	Eutheria	Procyonidae	Carnivora	Ringtail	1.01037	0.00448044	NA	NA	NA	NA	0.08322	-1.07977	54.23	1.73424	6939.75	3.84134	-0.247812
Nasua nasua	Nasua_nasua_PROCYONIDAE_CARNIVORA	Eutheria	Procyonidae	Carnivora	South american coati	4	0.60206	NA	NA	NA	NA	0.552107	-0.257977	74.03	1.86941	8656.42	3.93734	0.0931961
Procyon lotor	Procyon_lotor_PROCYONIDAE_CARNIVORA	Eutheria	Procyonidae	Carnivora	Raccoon	5.075	0.705436	5.13	0.710117	NA	NA	0.279539	-0.553557	63.9143	1.8056	7670.25	3.88481	-0.270191
Ailuropoda melanoleuca	Ailuropoda_melanoleuca_URSIDAE_CARNIVORA	Eutheria	Ursidae	Carnivora	Giant panda	117.5	2.07004	NA	NA	NA	NA	0.160761	-0.79382	131.179	2.11786	13441.2	4.12844	-1.60899
Ursus arctos	Ursus_arctos_URSIDAE_CARNIVORA	Eutheria	Ursidae	Carnivora	Brown bear	240.5	2.38112	180.9	2.25744	NA	NA	1.13498	0.0549872	103	2.01284	18262.5	4.26156	-0.979555
Ursus maritimus	Ursus_maritimus_URSIDAE_CARNIVORA	Eutheria	Ursidae	Carnivora	Polar bear	371.704	2.5702	427	2.63043	NA	NA	1.113	0.0464939	147.416	2.16854	16436.2	4.2158	-1.16008
Arctictis binturong	Arctictis_binturong_VIVERRIDAE_CARNIVORA	Eutheria	Viverridae	Carnivora	Binturong	13	1.11394	NA	NA	NA	NA	0.793375	-0.100521	92	1.96379	9934.8	3.99716	-0.157416
Civettictis civetta	Civettictis_civetta_VIVERRIDAE_CARNIVORA	Eutheria	Viverridae	Carnivora	African civet	13.6667	1.13566	NA	NA	NA	NA	0.732963	-0.134918	68.4	1.83506	10227	4.00975	-0.185737
Eubalaena glacialis	Eubalaena_glacialis_BALAENIDAE_CETARTIODACTYLA	Eutheria	Balaenidae	Cetartiodactyla	North atlantic right whale	23000	4.36173	NA	NA	NA	NA	800	2.90309	347.98	2.54155	24471.8	4.38867	0.260807
Balaenoptera musculus	Balaenoptera_musculus_BALAENOPTERIDAE_CETARTIODACTYLA	Eutheria	Balaenopteridae	Cetartiodactyla	Blue whale	149000	5.17319	NA	NA	NA	NA	2738.61	3.43753	326.97	2.51451	40177.5	4.60398	0.179493
Balaenoptera physalus	Balaenoptera_physalus_BALAENOPTERIDAE_CETARTIODACTYLA	Eutheria	Balaenopteridae	Cetartiodactyla	Fin whale	38800	4.58883	NA	NA	NA	NA	1900	3.27875	342	2.53403	42369	4.62705	0.464131
Delphinus delphis	Delphinus_delphis_DELPHINIDAE_CETARTIODACTYLA	Eutheria	Delphinidae	Cetartiodactyla	Short-beaked common dolphin	77.8183	1.89108	NA	NA	NA	NA	6.99895	0.845033	296.89	2.4726	10601.4	4.02536	0.104199
Stenella coeruleoalba	Stenella_coeruleoalba_DELPHINIDAE_CETARTIODACTYLA	Eutheria	Delphinidae	Cetartiodactyla	Striped dolphin	122.95	2.08973	NA	NA	NA	NA	16.95	1.22917	368.276	2.56617	21001.9	4.32226	0.319941
Inia geoffrensis	Inia_geoffrensis_INIIDAE_CETARTIODACTYLA	Eutheria	Iniidae	Cetartiodactyla	Amazon river dolphin	98.5	1.99344	154	2.18752	100	2	6.79999	0.832508	299.186	2.47594	11432.3	4.05813	0.012815
Neophocaena phocaenoides	Neophocaena_phocaenoides_PHOCOENIDAE_CETARTIODACTYLA	Eutheria	Phocoenidae	Cetartiodactyla	Finless porpoise	32.5	1.51188	NA	NA	NA	NA	6.65753	0.823313	319.578	2.50458	12053.2	4.0811	0.366816
Kogia breviceps	Kogia_breviceps_PHYSETERIDAE_CETARTIODACTYLA	Eutheria	Physeteridae	Cetartiodactyla	Pygmy sperm whale	424.6	2.62798	NA	NA	NA	NA	82	1.91381	334.796	2.52478	6209.25	3.79304	0.60028
Taphozous longimanus	Taphozous_longimanus_EMBALLONURIDAE_CHIROPTERA	Eutheria	Emballonuridae	Chiroptera	Long-winged tomb bat	0.02511	-1.60015	NA	NA	NA	NA	0.0054648	-2.26243	107.22	2.03028	NA	NA	-0.255574
Taphozous melanopogon	Taphozous_melanopogon_EMBALLONURIDAE_CHIROPTERA	Eutheria	Emballonuridae	Chiroptera	Black-bearded tomb bat	0.02599	-1.58519	NA	NA	0.0272	-1.56543	0.0058	-2.23657	121.76	2.0855	7305	3.86362	-0.250892
Hipposideros ater	Hipposideros_ater_HIPPOSIDERIDAE_CHIROPTERA	Eutheria	Hipposideridae	Chiroptera	Dusky leaf-nosed bat	0.007125	-2.14722	NA	NA	NA	NA	0.0012375	-2.90745	118.55	2.0739	NA	NA	-0.489954
Hipposideros fulvus	Hipposideros_fulvus_HIPPOSIDERIDAE_CHIROPTERA	Eutheria	Hipposideridae	Chiroptera	Fulvus leaf-nosed bat	0.00839	-2.07624	NA	NA	NA	NA	0.0023283	-2.63296	101.875	2.00807	4748.25	3.67653	-0.258135
Hipposideros speoris	Hipposideros_speoris_HIPPOSIDERIDAE_CHIROPTERA	Eutheria	Hipposideridae	Chiroptera	Schneider's leaf-nosed bat	0.01039	-1.98338	NA	NA	NA	NA	0.0020895	-2.67996	139.13	2.14342	NA	NA	-0.399988
Tadarida brasiliensis	Tadarida_brasiliensis_MOLOSSIDAE_CHIROPTERA	Eutheria	Molossidae	Chiroptera	Brazilian free-tailed bat (known as the mexican free-tailed bat in north america	0.0125	-1.90309	NA	NA	NA	NA	0.00336545	-2.47296	83.995	1.92425	5478.75	3.73868	-0.215767
Natalus stramineus	Natalus_stramineus_NATALIDAE_CHIROPTERA	Eutheria	Natalidae	Chiroptera	Mexican greater funnel-eared bat	0.0047	-2.3279	0.0056	-2.25181	0.0053	-2.27572	0.00183	-2.73755	244.85	2.3889	7305	3.86362	-0.237386
Anoura geoffroyi	Anoura_geoffroyi_PHYLLOSTOMIDAE_CHIROPTERA	Eutheria	Phyllostomidae	Chiroptera	Geoffroy's tailless bat	0.0152	-1.81816	0.0149	-1.82681	0.0147	-1.83268	0.00499	-2.3019	121.76	2.0855	3652.5	3.56259	-0.138073
Artibeus jamaicensis	Artibeus_jamaicensis_PHYLLOSTOMIDAE_CHIROPTERA	Eutheria	Phyllostomidae	Chiroptera	Jamaican fruit-eating bat	0.0461	-1.3363	NA	NA	NA	NA	0.01057	-1.97593	106.54	2.02751	7018.89	3.84627	-0.170355
Artibeus lituratus	Artibeus_lituratus_PHYLLOSTOMIDAE_CHIROPTERA	Eutheria	Phyllostomidae	Chiroptera	Great fruit-eating bat	0.0461	-1.3363	NA	NA	NA	NA	0.0089	-2.05061	106.54	2.02751	7018.89	3.84627	-0.24504
Carollia perspicillata	Carollia_perspicillata_PHYLLOSTOMIDAE_CHIROPTERA	Eutheria	Phyllostomidae	Chiroptera	Seba's short-tailed bat	0.0164	-1.78516	NA	NA	NA	NA	0.00489	-2.31069	95	1.97772	6209.25	3.79304	-0.153107
Leptonycteris yerbabuenae	Leptonycteris_yerbabuenae_PHYLLOSTOMIDAE_CHIROPTERA	Eutheria	Phyllostomidae	Chiroptera	Lesser long-nosed bat	0.02426	-1.61511	0.0264	-1.5784	0.0249	-1.6038	0.0071	-2.14874	121.83	2.08575	3689.03	3.56691	-0.140229
Phyllostomus hastatus	Phyllostomus_hastatus_PHYLLOSTOMIDAE_CHIROPTERA	Eutheria	Phyllostomidae	Chiroptera	Greater spear-nosed bat	0.0826	-1.08302	NA	NA	NA	NA	0.01594	-1.79751	120	2.07918	6574.5	3.81786	-0.194729
Cynopterus brachyotis	Cynopterus_brachyotis_PTEROPODIDAE_CHIROPTERA	Eutheria	Pteropodidae	Chiroptera	Lesser short-nosed fruit bat	0.0374	-1.42713	0.03445	-1.46281	0.04205	-1.37623	0.00682	-2.16622	120	2.07918	3689.03	3.56691	-0.300294
Cynopterus sphinx	Cynopterus_sphinx_PTEROPODIDAE_CHIROPTERA	Eutheria	Pteropodidae	Chiroptera	Greater short-nosed fruit bat	0.0374	-1.42713	0.03445	-1.46281	0.04205	-1.37623	0.0121	-1.91721	120	2.07918	3689.03	3.56691	-0.0512925
Dobsonia moluccensis	Dobsonia_moluccensis_PTEROPODIDAE_CHIROPTERA	Eutheria	Pteropodidae	Chiroptera	Moluccan naked-backed fruit bat	0.4043	-0.393296	NA	NA	NA	NA	0.0735305	-1.13353	156.43	2.19432	4495.62	3.65279	-0.0784693
Eidolon dupreanum	Eidolon_dupreanum_PTEROPODIDAE_CHIROPTERA	Eutheria	Pteropodidae	Chiroptera	Malagasy straw-colored fruit bat	0.29758	-0.526396	NA	NA	NA	NA	0.0539892	-1.26769	164.36	2.2158	7974.32	3.90169	-0.114633
Eidolon helvum	Eidolon_helvum_PTEROPODIDAE_CHIROPTERA	Eutheria	Pteropodidae	Chiroptera	African straw-colored fruit bat	0.28043	-0.552176	NA	NA	NA	NA	0.0502112	-1.2992	219.68	2.34179	7974.32	3.90169	-0.148629
Epomops franqueti	Epomops_franqueti_PTEROPODIDAE_CHIROPTERA	Eutheria	Pteropodidae	Chiroptera	Franquet's epauletted fruit<b> </b>bat	0.11899	-0.92449	0.1405	-0.852324	0.104	-0.982967	0.02	-1.69897	161.77	2.2089	1153.58	3.06205	-0.240273
Hypsignathus monstrosus	Hypsignathus_monstrosus_PTEROPODIDAE_CHIROPTERA	Eutheria	Pteropodidae	Chiroptera	Hammer-headed fruit bat	0.33697	-0.472409	NA	NA	NA	NA	0.05502	-1.25948	125.14	2.0974	4465.18	3.64984	-0.126839
Rousettus aegyptiacus	Rousettus_aegyptiacus_PTEROPODIDAE_CHIROPTERA	Eutheria	Pteropodidae	Chiroptera	Egyptian rousette	0.134	-0.872895	NA	NA	NA	NA	0.0197995	-1.70334	116	2.06446	8364.23	3.92243	-0.258649
Rousettus leschenaultii	Rousettus_leschenaultii_PTEROPODIDAE_CHIROPTERA	Eutheria	Pteropodidae	Chiroptera	Leschenault's rousette	0.096565	-1.01518	NA	NA	NA	NA	0.01206	-1.91865	118.33	2.07309	5113.5	3.70872	-0.366674
Rhinopoma hardwickii	Rhinopoma_hardwickii_RHINOPOMATIDAE_CHIROPTERA	Eutheria	Rhinopomatidae	Chiroptera	Lesser mouse-tailed bat	0.012	-1.92082	NA	NA	NA	NA	0.0024875	-2.60424	98.28	1.99247	NA	NA	-0.34551
Antrozous pallidus	Antrozous_pallidus_VESPERTILIONIDAE_CHIROPTERA	Eutheria	Vespertilionidae	Chiroptera	Pallid bat	0.022	-1.65758	0.01885	-1.72469	0.0214	-1.66959	0.00618	-2.20901	60.505	1.78179	5405.7	3.73285	-0.114459
Eptesicus fuscus	Eptesicus_fuscus_VESPERTILIONIDAE_CHIROPTERA	Eutheria	Vespertilionidae	Chiroptera	Big brown bat	0.017195	-1.7646	NA	NA	NA	NA	0.00617925	-2.20906	43.57	1.63919	7305	3.86362	-0.00754404
Eptesicus serotinus	Eptesicus_serotinus_VESPERTILIONIDAE_CHIROPTERA	Eutheria	Vespertilionidae	Chiroptera	Common serotine	0.0182	-1.73993	NA	NA	NA	NA	0.00792	-2.10127	66.72	1.82426	7670.25	3.88481	0.048768
Lasionycteris noctivagans	Lasionycteris_noctivagans_VESPERTILIONIDAE_CHIROPTERA	Eutheria	Vespertilionidae	Chiroptera	Silver-haired bat	0.01051	-1.9784	NA	NA	NA	NA	0.0036192	-2.44139	54.275	1.7346	4383	3.64177	-0.0931889
Lasiurus borealis	Lasiurus_borealis_VESPERTILIONIDAE_CHIROPTERA	Eutheria	Vespertilionidae	Chiroptera	Eastern red bat	0.013	-1.88606	NA	NA	NA	NA	0.0131274	-1.88182	80	1.90309	940.519	2.97337	0.366073
Lasiurus cinereus	Lasiurus_cinereus_VESPERTILIONIDAE_CHIROPTERA	Eutheria	Vespertilionidae	Chiroptera	Hoary bat	0.02603	-1.58453	NA	NA	NA	NA	0.01024	-1.9897	56	1.74819	5113.5	3.70872	0.0549114
Lasiurus seminolus	Lasiurus_seminolus_VESPERTILIONIDAE_CHIROPTERA	Eutheria	Vespertilionidae	Chiroptera	Seminole bat	0.013	-1.88606	NA	NA	NA	NA	0.0033384	-2.47646	80	1.90309	940.519	2.97337	-0.228567
Miniopterus natalensis	Miniopterus_natalensis_VESPERTILIONIDAE_CHIROPTERA	Eutheria	Vespertilionidae	Chiroptera	Natal long-fingered bat	0.011185	-1.95136	NA	NA	NA	NA	0.002985	-2.52506	113.44	2.05477	8035.5	3.90501	-0.253949
Miniopterus schreibersii	Miniopterus_schreibersii_VESPERTILIONIDAE_CHIROPTERA	Eutheria	Vespertilionidae	Chiroptera	Schreibers's long-fingered bat	0.011185	-1.95136	NA	NA	NA	NA	0.0028457	-2.54581	113.44	2.05477	8035.5	3.90501	-0.274705
Myotis daubentonii	Myotis_daubentonii_VESPERTILIONIDAE_CHIROPTERA	Eutheria	Vespertilionidae	Chiroptera	Daubenton's myotis	0.0085	-2.07058	NA	NA	NA	NA	0.00242	-2.61618	54.57	1.73695	10227	4.00975	-0.197908
Myotis lucifugus	Myotis_lucifugus_VESPERTILIONIDAE_CHIROPTERA	Eutheria	Vespertilionidae	Chiroptera	Little brown myotis	0.00715	-2.14569	NA	NA	NA	NA	0.00218	-2.66154	57.395	1.75887	12418.5	4.09407	-0.189691
Myotis macrodactylus	Myotis_macrodactylus_VESPERTILIONIDAE_CHIROPTERA	Eutheria	Vespertilionidae	Chiroptera	Big-footed myotis	0.02341	-1.6306	NA	NA	NA	NA	0.00172	-2.76447	65	1.81291	12053.2	4.0811	-0.696034
Myotis myotis	Myotis_myotis_VESPERTILIONIDAE_CHIROPTERA	Eutheria	Vespertilionidae	Chiroptera	Mouse-eared myotis	0.02707	-1.56751	NA	NA	NA	NA	0.0075	-2.12494	69	1.83885	8035.5	3.90501	-0.109314
Myotis thysanodes	Myotis_thysanodes_VESPERTILIONIDAE_CHIROPTERA	Eutheria	Vespertilionidae	Chiroptera	Fringed myotis	0.0065	-2.18709	NA	NA	NA	NA	0.00253	-2.59688	55	1.74036	6684.07	3.82504	-0.0901122
Myotis velifer	Myotis_velifer_VESPERTILIONIDAE_CHIROPTERA	Eutheria	Vespertilionidae	Chiroptera	Cave myotis	0.010995	-1.9588	NA	NA	NA	NA	0.00307455	-2.51222	64.385	1.80878	4138.28	3.61682	-0.192075
Nyctalus noctula	Nyctalus_noctula_VESPERTILIONIDAE_CHIROPTERA	Eutheria	Vespertilionidae	Chiroptera	Noctule	0.019375	-1.71276	NA	NA	NA	NA	0.00648905	-2.18782	66.12	1.82033	8291.17	3.91862	-0.0578618
Pipistrellus ceylonicus	Pipistrellus_ceylonicus_VESPERTILIONIDAE_CHIROPTERA	Eutheria	Vespertilionidae	Chiroptera	Kelaart's pipistrelle	0.00805	-2.0942	NA	NA	NA	NA	0.0025074	-2.60078	52.32	1.71867	NA	NA	-0.161213
Pipistrellus pipistrellus	Pipistrellus_pipistrellus_VESPERTILIONIDAE_CHIROPTERA	Eutheria	Vespertilionidae	Chiroptera	Common pipistrelle	0.005	-2.30103	NA	NA	NA	NA	0.0016448	-2.78389	42	1.62325	6099.68	3.78531	-0.16935
Pipistrellus subflavus	Pipistrellus_subflavus_VESPERTILIONIDAE_CHIROPTERA	Eutheria	Vespertilionidae	Chiroptera	Eastern pipistrelle	0.00662	-2.17914	NA	NA	NA	NA	0.0024948	-2.60296	44.855	1.65181	5478.75	3.73868	-0.0866676
Pipistrellus tenuis	Pipistrellus_tenuis_VESPERTILIONIDAE_CHIROPTERA	Eutheria	Vespertilionidae	Chiroptera	Least pipistrelle	0.00334	-2.47625	NA	NA	NA	NA	0.0010176	-2.99242	61.27	1.78725	NA	NA	-0.272792
Plecotus auritus	Plecotus_auritus_VESPERTILIONIDAE_CHIROPTERA	Eutheria	Vespertilionidae	Chiroptera	Brown long-eared bat	0.009195	-2.03645	NA	NA	NA	NA	0.00266475	-2.57434	65.06	1.81331	10957.5	4.03971	-0.195625
Scotophilus heathii	Scotophilus_heathii_VESPERTILIONIDAE_CHIROPTERA	Eutheria	Vespertilionidae	Chiroptera	Greater asiatic yellow house bat	0.03613	-1.44213	NA	NA	NA	NA	0.0105408	-1.97713	113.85	2.05633	NA	NA	-0.0957048
Tylonycteris robustula	Tylonycteris_robustula_VESPERTILIONIDAE_CHIROPTERA	Eutheria	Vespertilionidae	Chiroptera	Greater bamboo bat	0.00798	-2.098	NA	NA	NA	NA	0.0025	-2.60206	90.88	1.95847	NA	NA	-0.201854
Vespertilio sinensis	Vespertilio_sinensis_VESPERTILIONIDAE_CHIROPTERA	Eutheria	Vespertilionidae	Chiroptera	Asian particolored bat	0.0243	-1.61439	NA	NA	NA	NA	0.00432	-2.36452	52.14	1.71717	879.644	2.94431	-0.291599
Euphractus sexcinctus	Euphractus_sexcinctus_DASYPODIDAE_CINGULATA	Eutheria	Dasypodidae	Cingulata	Six-banded armadillo	4.85	0.685742	NA	NA	NA	NA	0.183715	-0.735855	64.66	1.81064	8072.02	3.90698	-0.438317
Cynocephalus volans	Cynocephalus_volans_CYNOCEPHALIDAE_DERMOPTERA	Eutheria	Cynocephalidae	Dermoptera	Philippine flying lemur	1.25	0.09691	NA	NA	NA	NA	0.03579	-1.44624	105	2.02119	6391.88	3.80563	-0.735526
Erinaceus concolor	Erinaceus_concolor_ERINACEIDAE_EULIPOTYPHLA	Eutheria	Erinaceidae	Eulipotyphla	Southern white-breasted hedgehog	0.771	-0.112946	0.665	-0.177178	NA	NA	0.07893	-1.10276	35.6119	1.55159	5113.5	3.70872	-0.148817
Erinaceus europaeus	Erinaceus_europaeus_ERINACEIDAE_EULIPOTYPHLA	Eutheria	Erinaceidae	Eulipotyphla	West european hedgehog	0.77795	-0.109048	0.665	-0.177178	NA	NA	0.0655788	-1.18324	36.0675	1.55712	5113.5	3.70872	-0.233249
Procavia capensis	Procavia_capensis_PROCAVIIDAE_HYRACOIDEA	Eutheria	Procaviidae	Hyracoidea	Rock hyrax	2.75	0.439333	2.025	0.306425	NA	NA	0.496516	-0.304067	226.449	2.35497	5408.74	3.7331	0.0859765
Lepus alleni	Lepus_alleni_LEPORIDAE_LAGOMORPHA	Eutheria	Leporidae	Lagomorpha	Antelope jackrabbit	3.306	0.519303	NA	NA	NA	NA	0.37947	-0.420823	43.822	1.64169	NA	NA	0.0337626
Lepus americanus	Lepus_americanus_LEPORIDAE_LAGOMORPHA	Eutheria	Leporidae	Lagomorpha	Snowshoe hare	1.56561	0.194684	NA	NA	NA	NA	0.231334	-0.63576	36.851	1.56645	2922	3.46568	0.0803204
Lepus californicus	Lepus_californicus_LEPORIDAE_LAGOMORPHA	Eutheria	Leporidae	Lagomorpha	Black-tailed jackrabbit	2.317	0.364926	NA	NA	NA	NA	0.227612	-0.642804	43.5235	1.63872	4312.99	3.63478	-0.0696442
Lepus capensis	Lepus_capensis_LEPORIDAE_LAGOMORPHA	Eutheria	Leporidae	Lagomorpha	Cape hare	2.20255	0.342927	NA	NA	NA	NA	0.286366	-0.543079	42.6046	1.62946	3250.72	3.51198	0.0485371
Lepus europaeus	Lepus_europaeus_LEPORIDAE_LAGOMORPHA	Eutheria	Leporidae	Lagomorpha	European hare	3.67333	0.56506	NA	NA	NA	NA	0.30012	-0.522705	42	1.62325	4383	3.64177	-0.0998603
Lepus othus	Lepus_othus_LEPORIDAE_LAGOMORPHA	Eutheria	Leporidae	Lagomorpha	Alaskan hare	3.06792	0.486845	NA	NA	NA	NA	0.405742	-0.39175	50	1.69897	6574.5	3.81786	0.0775618
Lepus saxatilis	Lepus_saxatilis_LEPORIDAE_LAGOMORPHA	Eutheria	Leporidae	Lagomorpha	Scrub hare	2.686	0.429106	NA	NA	NA	NA	0.20972	-0.67836	42	1.62325	4383	3.64177	-0.151552
Lepus timidus	Lepus_timidus_LEPORIDAE_LAGOMORPHA	Eutheria	Leporidae	Lagomorpha	Mountain hare	3.02772	0.481115	NA	NA	NA	NA	0.358628	-0.445355	50.1	1.69984	6574.5	3.81786	0.0281855
Lepus townsendii	Lepus_townsendii_LEPORIDAE_LAGOMORPHA	Eutheria	Leporidae	Lagomorpha	White-tailed jackrabbit	2.62	0.418301	NA	NA	NA	NA	0.396406	-0.40186	39.9962	1.60202	2922	3.46568	0.136952
Oryctolagus cuniculus	Oryctolagus_cuniculus_LEPORIDAE_LAGOMORPHA	Eutheria	Leporidae	Lagomorpha	European rabbit	1.9	0.278754	2.888	0.460597	NA	NA	0.204936	-0.688381	30.5959	1.48566	6574.5	3.81786	-0.0223529
Romerolagus diazi	Romerolagus_diazi_LEPORIDAE_LAGOMORPHA	Eutheria	Leporidae	Lagomorpha	Volcano rabbit	0.48004	-0.318723	NA	NA	NA	NA	0.0553404	-1.25696	38.9569	1.59058	3342.04	3.52401	-0.15253
Sylvilagus aquaticus	Sylvilagus_aquaticus_LEPORIDAE_LAGOMORPHA	Eutheria	Leporidae	Lagomorpha	Swamp rabbit	2.12701	0.327769	NA	NA	NA	NA	0.170999	-0.767006	37.7947	1.57743	NA	NA	-0.154631
Sylvilagus floridanus	Sylvilagus_floridanus_LEPORIDAE_LAGOMORPHA	Eutheria	Leporidae	Lagomorpha	Eastern cottontail	1.1786	0.0713646	NA	NA	NA	NA	0.17075	-0.767639	28.6962	1.45782	3579.45	3.55382	0.0618845
Ochotona princeps	Ochotona_princeps_OCHOTONIDAE_LAGOMORPHA	Eutheria	Ochotonidae	Lagomorpha	American pika	0.1402	-0.853252	NA	NA	NA	NA	0.033	-1.48149	30.436	1.48339	2672.41	3.4269	0.0505852
Ochotona rufescens	Ochotona_rufescens_OCHOTONIDAE_LAGOMORPHA	Eutheria	Ochotonidae	Lagomorpha	Afghan pika	0.25	-0.60206	NA	NA	NA	NA	0.06726	-1.17224	25.9625	1.41435	1214.46	3.08438	0.179909
Elephantulus rufescens	Elephantulus_rufescens_MACROSCELIDIDAE_MACROSCELIDEA	Eutheria	Macroscelididae	Macroscelidea	Rufous elephant shrew	0.0555	-1.25571	NA	NA	NA	NA	0.0145089	-1.83837	58.7415	1.76894	2885.47	3.46022	-0.0488589
Equus zebra	Equus_zebra_EQUIDAE_PERISSODACTYLA	Eutheria	Equidae	Perissodactyla	Mountain zebra	296	2.47129	NA	NA	NA	NA	29.4967	1.46977	363.49	2.56049	12126.3	4.08373	0.269765
Ceratotherium simum	Ceratotherium_simum_RHINOCEROTIDAE_PERISSODACTYLA	Eutheria	Rhinocerotidae	Perissodactyla	White rhinoceros	2230	3.3483	NA	NA	NA	NA	48.5	1.68574	515	2.71181	18262.5	4.26156	-0.211581
Diceros bicornis	Diceros_bicornis_RHINOCEROTIDAE_PERISSODACTYLA	Eutheria	Rhinocerotidae	Perissodactyla	Black rhinoceros	995.941	2.99823	NA	NA	NA	NA	35	1.54407	474	2.67578	17985.5	4.25492	-0.0792069
Rhinoceros unicornis	Rhinoceros_unicornis_RHINOCEROTIDAE_PERISSODACTYLA	Eutheria	Rhinocerotidae	Perissodactyla	Indian rhinoceros	1600	3.20412	NA	NA	NA	NA	61.3266	1.78765	479	2.68034	17897.2	4.25279	0.00612991
Tapirus terrestris	Tapirus_terrestris_TAPIRIDAE_PERISSODACTYLA	Eutheria	Tapiridae	Perissodactyla	South american tapir	225	2.35218	NA	NA	NA	NA	4.50791	0.653975	396.86	2.59864	14463.9	4.16029	-0.461672
Myrmecophaga tridactyla	Myrmecophaga_tridactyla_MYRMECOPHAGIDAE_PILOSA	Eutheria	Myrmecophagidae	Pilosa	Giant anteater	29.5318	1.47029	NA	NA	NA	NA	1.5	0.176091	184	2.26482	11514.5	4.06125	-0.206349
Aotus trivirgatus	Aotus_trivirgatus_AOTIDAE_PRIMATES	Eutheria	Aotidae	Primates	Three-striped night monkey	0.87298	-0.0589957	NA	NA	NA	NA	0.102279	-0.990212	142	2.15229	10994	4.04116	-0.183381
Alouatta palliata	Alouatta_palliata_ATELIDAE_PRIMATES	Eutheria	Atelidae	Primates	Mantled howler	5.65914	0.75275	NA	NA	NA	NA	0.31829	-0.497177	186	2.26951	9131.25	3.96053	-0.331744
Ateles fusciceps	Ateles_fusciceps_ATELIDAE_PRIMATES	Eutheria	Atelidae	Primates	Black-headed spider monkey	7.2675	0.861385	NA	NA	NA	NA	0.49999	-0.301039	227	2.35603	17532	4.24383	-0.233923
Ateles geoffroyi	Ateles_geoffroyi_ATELIDAE_PRIMATES	Eutheria	Atelidae	Primates	Geoffroy's spider monkey	7.2675	0.861385	NA	NA	NA	NA	0.42585	-0.370743	229.185	2.36019	17532	4.24383	-0.304361
Ateles paniscus	Ateles_paniscus_ATELIDAE_PRIMATES	Eutheria	Atelidae	Primates	Red-faced spider monkey	7.8875	0.896939	NA	NA	NA	NA	0.47864	-0.319991	228.18	2.35828	16801.5	4.22535	-0.280461
Cebus albifrons	Cebus_albifrons_CEBIDAE_PRIMATES	Eutheria	Cebidae	Primates	White-fronted capuchin	2.48859	0.395953	NA	NA	NA	NA	0.23192	-0.634662	158	2.19866	16071	4.20604	-0.1839
Cebus capucinus	Cebus_capucinus_CEBIDAE_PRIMATES	Eutheria	Cebidae	Primates	White-headed capuchin	2.655	0.424065	NA	NA	NA	NA	0.23836	-0.622767	162	2.20952	20088.8	4.30295	-0.195415
Saimiri sciureus	Saimiri_sciureus_CEBIDAE_PRIMATES	Eutheria	Cebidae	Primates	Common squirrel monkey	0.8367	-0.0774302	0.779	-0.108463	NA	NA	0.1075	-0.968592	164.09	2.21508	11030.5	4.0426	-0.158729
Cercopithecus neglectus	Cercopithecus_neglectus_CERCOPITHECIDAE_PRIMATES	Eutheria	Cercopithecidae	Primates	De brazza's monkey	5.701	0.755951	7.379	0.867998	4.023	0.60455	0.25995	-0.58511	176.004	2.24552	11249.7	4.05114	-0.417897
Colobus guereza	Colobus_guereza_CERCOPITHECIDAE_PRIMATES	Eutheria	Cercopithecidae	Primates	Mantled guereza	9.05841	0.957052	9.754	0.989183	7.897	0.897462	0.44492	-0.351718	180	2.25527	12783.8	4.10666	-0.340004
Colobus polykomos	Colobus_polykomos_CERCOPITHECIDAE_PRIMATES	Eutheria	Cercopithecidae	Primates	King colobus	8.65315	0.937174	9.55	0.980003	7.3	0.863323	0.48989	-0.309901	190.529	2.27996	12382	4.09279	-0.287338
Erythrocebus patas	Erythrocebus_patas_CERCOPITHECIDAE_PRIMATES	Eutheria	Cercopithecidae	Primates	Patas monkey	7.6605	0.884257	11.418	1.05759	5.485	0.739177	0.62167	-0.20644	167.2	2.22324	10336.6	4.01438	-0.133415
Lophocebus albigena	Lophocebus_albigena_CERCOPITHECIDAE_PRIMATES	Eutheria	Cercopithecidae	Primates	Gray-cheeked mangabey	7	0.845098	7.85	0.89487	5.769	0.761101	0.49858	-0.302265	181.703	2.25936	13149	4.11889	-0.205661
Macaca arctoides	Macaca_arctoides_CERCOPITHECIDAE_PRIMATES	Eutheria	Cercopithecidae	Primates	Stump-tailed macaque	9.353	0.970951	11.2215	1.05005	8.143	0.910784	0.48899	-0.3107	177	2.24797	10957.5	4.03971	-0.308328
Macaca fascicularis	Macaca_fascicularis_CERCOPITHECIDAE_PRIMATES	Eutheria	Cercopithecidae	Primates	Crab-eating macaque	4.56932	0.659852	5.335	0.727134	3.588	0.554852	0.32876	-0.483121	165	2.21748	14244.8	4.15365	-0.23748
Macaca fuscata	Macaca_fuscata_CERCOPITHECIDAE_PRIMATES	Eutheria	Cercopithecidae	Primates	Japanese macaque	8.8825	0.948535	12.81	1.10755	10.348	1.01486	0.709722	-0.148912	174	2.24055	14062.1	4.14805	-0.128091
Macaca maura	Macaca_maura_CERCOPITHECIDAE_PRIMATES	Eutheria	Cercopithecidae	Primates	Moor macaque	7.35939	0.866842	9.072	0.957703	5.458	0.737034	0.38846	-0.410654	172	2.23553	13733.4	4.13778	-0.326477
Macaca mulatta	Macaca_mulatta_CERCOPITHECIDAE_PRIMATES	Eutheria	Cercopithecidae	Primates	Rhesus monkey	6.614	0.820464	9.1595	0.961872	5.339	0.72746	0.47147	-0.326546	165	2.21748	14610	4.16465	-0.203725
Macaca nemestrina	Macaca_nemestrina_CERCOPITHECIDAE_PRIMATES	Eutheria	Cercopithecidae	Primates	Southern pig-tailed macaque	7.60339	0.881007	9.072	0.957703	5.458	0.737034	0.47292	-0.325212	172	2.23553	13733.4	4.13778	-0.251868
Macaca radiata	Macaca_radiata_CERCOPITHECIDAE_PRIMATES	Eutheria	Cercopithecidae	Primates	Bonnet macaque	5.13225	0.710307	6.678	0.824646	3.851	0.585574	0.36752	-0.434719	161.56	2.20833	10966.6	4.04007	-0.226049
Macaca sylvanus	Macaca_sylvanus_CERCOPITHECIDAE_PRIMATES	Eutheria	Cercopithecidae	Primates	Barbary macaque	10.875	1.03643	14.231	1.15324	9.944	0.997561	0.674775	-0.170841	164.42	2.21595	10628.8	4.02648	-0.212898
Macaca thibetana	Macaca_thibetana_CERCOPITHECIDAE_PRIMATES	Eutheria	Cercopithecidae	Primates	Milne-edwards' macaque	10.0367	1.00159	12.243	1.08789	9	0.954243	0.49999	-0.301039	174.586	2.24201	10957.5	4.03971	-0.321046
Mandrillus sphinx	Mandrillus_sphinx_CERCOPITHECIDAE_PRIMATES	Eutheria	Cercopithecidae	Primates	Mandrill	23	1.36173	30.61	1.48586	12.333	1.09107	0.64047	-0.193501	173.99	2.24052	16922	4.22845	-0.488643
Miopithecus talapoin	Miopithecus_talapoin_CERCOPITHECIDAE_PRIMATES	Eutheria	Cercopithecidae	Primates	Angolan talapoin	1.3625	0.134337	1.431	0.15564	1.625	0.210853	0.17904	-0.74705	164.38	2.21585	11286.2	4.05255	-0.0992602
Nasalis larvatus	Nasalis_larvatus_CERCOPITHECIDAE_PRIMATES	Eutheria	Cercopithecidae	Primates	Proboscis monkey	13.4416	1.12845	20.723	1.31645	9.637	0.983942	0.4545	-0.342466	167.156	2.22312	9167.77	3.96226	-0.456154
Papio anubis	Papio_anubis_CERCOPITHECIDAE_PRIMATES	Eutheria	Cercopithecidae	Primates	Olive baboon	17.7286	1.24867	22.957	1.36092	13.9245	1.14378	0.952047	-0.0213418	178.96	2.25276	16436.2	4.2158	-0.232187
Papio cynocephalus	Papio_cynocephalus_CERCOPITHECIDAE_PRIMATES	Eutheria	Cercopithecidae	Primates	Yellow baboon	17.8513	1.25167	22.957	1.36092	13.9245	1.14378	0.70988	-0.148815	176.133	2.24584	16436.2	4.2158	-0.360732
Papio hamadryas	Papio_hamadryas_CERCOPITHECIDAE_PRIMATES	Eutheria	Cercopithecidae	Primates	Hamadryas baboon	18	1.25527	22.957	1.36092	13.9245	1.14378	0.89	-0.05061	179.277	2.25352	16436.2	4.2158	-0.266637
Papio papio	Papio_papio_CERCOPITHECIDAE_PRIMATES	Eutheria	Cercopithecidae	Primates	Guinea baboon	18	1.25527	22.957	1.36092	13.9245	1.14378	0.603382	-0.219408	179.277	2.25352	16436.2	4.2158	-0.435434
Papio ursinus	Papio_ursinus_CERCOPITHECIDAE_PRIMATES	Eutheria	Cercopithecidae	Primates	Chacma baboon	17.7294	1.2487	22.957	1.36092	13.9245	1.14378	0.60299	-0.21969	179.277	2.25352	16436.2	4.2158	-0.430687
Semnopithecus entellus	Semnopithecus_entellus_CERCOPITHECIDAE_PRIMATES	Eutheria	Cercopithecidae	Primates	Northern plains gray langur	12.6793	1.10309	15.876	1.20074	10.206	1.00886	0.509827	-0.292578	192	2.2833	10692.7	4.02909	-0.397482
Theropithecus gelada	Theropithecus_gelada_CERCOPITHECIDAE_PRIMATES	Eutheria	Cercopithecidae	Primates	Gelada	15.9641	1.20314	18.375	1.26423	11.92	1.07628	0.46492	-0.332622	172.417	2.23658	13149	4.11889	-0.5058
Trachypithecus vetulus	Trachypithecus_vetulus_CERCOPITHECIDAE_PRIMATES	Eutheria	Cercopithecidae	Primates	Purple-faced langur	7.0818	0.850144	8.3915	0.92384	5.1785	0.714204	0.35999	-0.44371	211	2.32428	9533.02	3.97923	-0.362404
Daubentonia madagascariensis	Daubentonia_madagascariensis_DAUBENTONIIDAE_PRIMATES	Eutheria	Daubentoniidae	Primates	Aye-aye	2.61033	0.416695	NA	NA	NA	NA	0.12179	-0.914388	167	2.22272	8875.58	3.9482	-0.483728
Galago moholi	Galago_moholi_GALAGIDAE_PRIMATES	Eutheria	Galagidae	Primates	Moholi bushbaby	0.18	-0.744727	NA	NA	NA	NA	0.0181228	-1.74177	126	2.10037	6878.87	3.83752	-0.401416
Galago senegalensis	Galago_senegalensis_GALAGIDAE_PRIMATES	Eutheria	Galagidae	Primates	Senegal bushbaby	0.1922	-0.716247	NA	NA	NA	NA	0.01725	-1.76321	126.49	2.10206	6878.87	3.83752	-0.44493
Otolemur crassicaudatus	Otolemur_crassicaudatus_GALAGIDAE_PRIMATES	Eutheria	Galagidae	Primates	Brown greater galago	1.06675	0.0280627	NA	NA	NA	NA	0.069855	-1.1558	131.04	2.1174	8291.17	3.91862	-0.409397
Otolemur garnettii	Otolemur_garnettii_GALAGIDAE_PRIMATES	Eutheria	Galagidae	Primates	Northern greater galago	0.473265	-0.324896	NA	NA	NA	NA	0.0620046	-1.20758	128.744	2.10973	6878.87	3.83752	-0.189912
Gorilla gorilla	Gorilla_gorilla_HOMINIDAE_PRIMATES	Eutheria	Hominidae	Primates	Western gorilla	126.215	2.10111	134	2.1271	NA	NA	2.10637	0.323535	257	2.40993	20234.8	4.3061	-0.566867
Homo sapiens	Homo_sapiens_HOMINIDAE_PRIMATES	Eutheria	Hominidae	Primates	Human	62.035	1.79264	NA	NA	NA	NA	3.18296	0.502831	280	2.44716	44743.1	4.65073	-0.158239
Pan paniscus	Pan_paniscus_HOMINIDAE_PRIMATES	Eutheria	Hominidae	Primates	Bonobo	35.12	1.54555	45	1.65321	NA	NA	1.39953	0.145982	235.32	2.37166	20088.8	4.30295	-0.31284
Pan troglodytes	Pan_troglodytes_HOMINIDAE_PRIMATES	Eutheria	Hominidae	Primates	Chimpanzee	44.9835	1.65305	44.3	1.6464	NA	NA	1.8759	0.273209	229	2.35984	27028.5	4.43182	-0.265734
Pongo pygmaeus	Pongo_pygmaeus_HOMINIDAE_PRIMATES	Eutheria	Hominidae	Primates	Bornean orangutan	58.9416	1.77042	74.64	1.87297	NA	NA	1.87439	0.272859	259.42	2.414	21915	4.34074	-0.365381
Hylobates lar	Hylobates_lar_HYLOBATIDAE_PRIMATES	Eutheria	Hylobatidae	Primates	Lar gibbon	6.1943	0.791993	NA	NA	NA	NA	0.39886	-0.39918	216.243	2.33494	20819.2	4.31847	-0.275285
Varecia variegata	Varecia_variegata_LEMURIDAE_PRIMATES	Eutheria	Lemuridae	Primates	Black-and-white ruffed lemur	3.67	0.564666	NA	NA	NA	NA	0.206118	-0.685884	100.328	2.00142	13185.5	4.1201	-0.32938
Arctocebus calabarensis	Arctocebus_calabarensis_LORISIDAE_PRIMATES	Eutheria	Lorisidae	Primates	Golden angwantibo	0.257755	-0.588793	NA	NA	NA	NA	0.03182	-1.4973	133.74	2.12626	4748.25	3.67653	-0.280747
Loris tardigradus	Loris_tardigradus_LORISIDAE_PRIMATES	Eutheria	Lorisidae	Primates	Red slender loris	0.24371	-0.613127	0.277	-0.55752	NA	NA	0.01507	-1.82189	167.612	2.22431	7049.32	3.84815	-0.604004
Nycticebus coucang	Nycticebus_coucang_LORISIDAE_PRIMATES	Eutheria	Lorisidae	Primates	Sunda slow loris	0.9533	-0.0207704	NA	NA	NA	NA	0.0522364	-1.28203	189.545	2.27771	9679.12	3.98584	-0.526528
Nycticebus pygmaeus	Nycticebus_pygmaeus_LORISIDAE_PRIMATES	Eutheria	Lorisidae	Primates	Pygmy slow loris	0.907525	-0.0421414	NA	NA	NA	NA	0.0222768	-1.65215	188	2.27416	9679.12	3.98584	-0.87968
Loxodonta africana	Loxodonta_africana_ELEPHANTIDAE_PROBOSCIDEA	Eutheria	Elephantidae	Proboscidea	African bush elephant	4500	3.65321	4365	3.63998	NA	NA	105	2.02119	669.68	2.82587	29220	4.46568	-0.129395
Aplodontia rufa	Aplodontia_rufa_APLODONTIIDAE_RODENTIA	Eutheria	Aplodontiidae	Rodentia	Sewellel	0.7068	-0.150703	NA	NA	NA	NA	0.064736	-1.18885	29.9136	1.47587	3652.5	3.56259	-0.192695
Cryptomys hottentotus	Cryptomys_hottentotus_BATHYERGIDAE_RODENTIA	Eutheria	Bathyergidae	Rodentia	Southern african mole-rat	0.0789	-1.10292	NA	NA	NA	NA	0.0235664	-1.62771	81.2641	1.9099	4017.75	3.60398	0.0201273
Georychus capensis	Georychus_capensis_BATHYERGIDAE_RODENTIA	Eutheria	Bathyergidae	Rodentia	Cape mole-rat	0.18968	-0.721978	NA	NA	NA	NA	0.0482328	-1.31666	44	1.64345	4090.8	3.61181	0.0868224
Geocapromys ingrahami	Geocapromys_ingrahami_CAPROMYIDAE_RODENTIA	Eutheria	Capromyidae	Rodentia	Bahamian hutia	0.73352	-0.134588	NA	NA	NA	NA	0.0782136	-1.10672	113.194	2.05382	3402.91	3.53185	-0.22473
Castor fiber	Castor_fiber_CASTORIDAE_RODENTIA	Eutheria	Castoridae	Rodentia	Eurasian beaver	19	1.27875	NA	NA	NA	NA	1.68107	0.225587	106.625	2.02786	12783.8	4.10666	0.0313712
Cavia aperea	Cavia_aperea_CAVIIDAE_RODENTIA	Eutheria	Caviidae	Rodentia	Brazilian guinea pig	0.341	-0.467246	NA	NA	NA	NA	0.144782	-0.839284	63	1.79934	3652.5	3.56259	0.341931
Cavia porcellus	Cavia_porcellus_CAVIIDAE_RODENTIA	Eutheria	Caviidae	Rodentia	Domesticated guinea pig	0.6391	-0.194431	0.813	-0.0899095	NA	NA	0.275689	-0.55958	67.495	1.82927	5405.7	3.73285	0.407741
Galea musteloides	Galea_musteloides_CAVIIDAE_RODENTIA	Eutheria	Caviidae	Rodentia	Common yellow-toothed cavy	0.337875	-0.471244	NA	NA	NA	NA	0.0983357	-1.00729	54	1.73239	1278.38	3.10666	0.188782
Lagostomus maximus	Lagostomus_maximus_CHINCHILLIDAE_RODENTIA	Eutheria	Chinchillidae	Rodentia	Argentine plains viscacha	6.392	0.805637	NA	NA	NA	NA	0.392	-0.406714	155.73	2.19237	3944.7	3.59601	-0.268129
Abrothrix longipilis	Abrothrix_longipilis_CRICETIDAE_RODENTIA	Eutheria	Cricetidae	Rodentia	Long-haired akodont	0.185	-0.732828	NA	NA	NA	NA	0.0159401	-1.79751	21.902	1.34048	NA	NA	-0.332344
Alticola strelzowi	Alticola_strelzowi_CRICETIDAE_RODENTIA	Eutheria	Cricetidae	Rodentia	Strelzow's mountain vole	0.049995	-1.30107	NA	NA	NA	NA	0.0219	-1.65956	20.6211	1.31431	1001.39	3.0006	0.244758
Arborimus longicaudus	Arborimus_longicaudus_CRICETIDAE_RODENTIA	Eutheria	Cricetidae	Rodentia	Red tree vole	0.02239	-1.64995	NA	NA	NA	NA	0.0068226	-2.16605	31.5557	1.49908	60.875	1.78444	-0.0275137
Arvicola amphibius	Arvicola_amphibius_CRICETIDAE_RODENTIA	Eutheria	Cricetidae	Rodentia	Eurasian water vole	0.10875	-0.963571	NA	NA	NA	NA	0.0268732	-1.57068	21.24	1.32715	1826.25	3.26156	0.0732826
Baiomys taylori	Baiomys_taylori_CRICETIDAE_RODENTIA	Eutheria	Cricetidae	Rodentia	Northern pygmy mouse	0.00743	-2.12901	NA	NA	NA	NA	0.0030705	-2.51279	21.99	1.34223	1308.81	3.11688	0.0197263
Calomys callosus	Calomys_callosus_CRICETIDAE_RODENTIA	Eutheria	Cricetidae	Rodentia	Big laucha	0.0486	-1.31336	NA	NA	NA	NA	0.011964	-1.92212	22.0091	1.3426	NA	NA	-0.0133968
Cricetus cricetus	Cricetus_cricetus_CRICETIDAE_RODENTIA	Eutheria	Cricetidae	Rodentia	Common hamster	0.4	-0.39794	NA	NA	NA	NA	0.0336294	-1.47328	20	1.30103	1461	3.16465	-0.25725
Dicrostonyx groenlandicus	Dicrostonyx_groenlandicus_CRICETIDAE_RODENTIA	Eutheria	Cricetidae	Rodentia	Nearctic collared lemming	0.05844	-1.23329	NA	NA	NA	NA	0.015028	-1.8231	20.84	1.3189	1205.33	3.0811	0.028573
Dicrostonyx torquatus	Dicrostonyx_torquatus_CRICETIDAE_RODENTIA	Eutheria	Cricetidae	Rodentia	Palearctic collared lemming	0.067885	-1.16823	NA	NA	NA	NA	0.0117425	-1.93024	19.1308	1.28173	1387.95	3.14237	-0.121772
Lagurus lagurus	Lagurus_lagurus_CRICETIDAE_RODENTIA	Eutheria	Cricetidae	Rodentia	Steppe vole	0.0203	-1.6925	NA	NA	NA	NA	0.005625	-2.24988	20.0878	1.30293	1397.08	3.14522	-0.044232
Lemmus sibiricus	Lemmus_sibiricus_CRICETIDAE_RODENTIA	Eutheria	Cricetidae	Rodentia	Siberian brown lemming	0.06	-1.22185	NA	NA	NA	NA	0.0223852	-1.65004	21.0226	1.32269	608.75	2.78444	0.192216
Mesocricetus auratus	Mesocricetus_auratus_CRICETIDAE_RODENTIA	Eutheria	Cricetidae	Rodentia	Golden hamster	0.105	-0.978811	0.108	-0.966576	NA	NA	0.0204215	-1.68991	16	1.20412	3652.5	3.56259	-0.0126139
Microtus agrestis	Microtus_agrestis_CRICETIDAE_RODENTIA	Eutheria	Cricetidae	Rodentia	Field vole	0.031935	-1.49573	NA	NA	NA	NA	0.0092378	-2.03443	20.72	1.31639	1762.33	3.24609	0.0183721
Microtus arvalis	Microtus_arvalis_CRICETIDAE_RODENTIA	Eutheria	Cricetidae	Rodentia	Common vole	0.0254	-1.59517	NA	NA	NA	NA	0.009843	-2.00687	21	1.32222	1753.2	3.24383	0.12094
Microtus californicus	Microtus_californicus_CRICETIDAE_RODENTIA	Eutheria	Cricetidae	Rodentia	California vole	0.0535	-1.27165	0.0471	-1.32698	0.0434	-1.36251	0.0151536	-1.81948	21.18	1.32593	760.937	2.88135	0.0602802
Microtus canicaudus	Microtus_canicaudus_CRICETIDAE_RODENTIA	Eutheria	Cricetidae	Rodentia	Gray-tailed vole	0.0351	-1.45469	NA	NA	NA	NA	0.0114224	-1.94224	21.7617	1.33769	NA	NA	0.0754234
Microtus guentheri	Microtus_guentheri_CRICETIDAE_RODENTIA	Eutheria	Cricetidae	Rodentia	Guenther's vole	0.048995	-1.30985	NA	NA	NA	NA	0.01788	-1.74763	21	1.32222	1430.56	3.15551	0.161998
Microtus montanus	Microtus_montanus_CRICETIDAE_RODENTIA	Eutheria	Cricetidae	Rodentia	Montane vole	0.0351	-1.45469	NA	NA	NA	NA	0.0201502	-1.69572	21.2176	1.3267	NA	NA	0.323883
Microtus montebelli	Microtus_montebelli_CRICETIDAE_RODENTIA	Eutheria	Cricetidae	Rodentia	Japanese grass vole	0.0331	-1.48017	0.035	-1.45593	NA	NA	0.0157922	-1.80156	21.9248	1.34094	791.375	2.89838	0.235021
Microtus ochrogaster	Microtus_ochrogaster_CRICETIDAE_RODENTIA	Eutheria	Cricetidae	Rodentia	Prairie vole	0.0467	-1.33068	NA	NA	NA	NA	0.011172	-1.95187	22.5226	1.35262	1944.96	3.28891	-0.0316632
Microtus oeconomus	Microtus_oeconomus_CRICETIDAE_RODENTIA	Eutheria	Cricetidae	Rodentia	Root vole	0.0331	-1.48017	0.035	-1.45593	NA	NA	0.0134784	-1.87036	21.5598	1.33364	791.375	2.89838	0.167502
Microtus oregoni	Microtus_oregoni_CRICETIDAE_RODENTIA	Eutheria	Cricetidae	Rodentia	Creeping vole	0.020425	-1.68984	NA	NA	NA	NA	0.005577	-2.2536	23.785	1.3763	456.562	2.6595	-0.0629223
Microtus pennsylvanicus	Microtus_pennsylvanicus_CRICETIDAE_RODENTIA	Eutheria	Cricetidae	Rodentia	Meadow vole	0.03855	-1.41398	NA	NA	NA	NA	0.012144	-1.91564	21.2726	1.32782	1062.27	3.02623	0.0726312
Microtus pinetorum	Microtus_pinetorum_CRICETIDAE_RODENTIA	Eutheria	Cricetidae	Rodentia	Woodland vole	0.0255	-1.59346	NA	NA	NA	NA	0.0069938	-2.15529	22.827	1.35845	1397.08	3.14522	-0.0351635
Microtus richardsoni	Microtus_richardsoni_CRICETIDAE_RODENTIA	Eutheria	Cricetidae	Rodentia	North american water vole	0.072825	-1.13772	NA	NA	NA	NA	0.0321402	-1.49295	24.8412	1.39517	547.875	2.73868	0.272197
Microtus subterraneus	Microtus_subterraneus_CRICETIDAE_RODENTIA	Eutheria	Cricetidae	Rodentia	Common pine vole	0.0178	-1.74958	NA	NA	NA	NA	0.0038293	-2.41688	21.3048	1.32848	1034.88	3.01489	-0.172091
Myodes gapperi	Myodes_gapperi_CRICETIDAE_RODENTIA	Eutheria	Cricetidae	Rodentia	Southern red-backed vole	0.0228	-1.64207	NA	NA	NA	NA	0.00775545	-2.11039	17.9786	1.25476	879.644	2.94431	0.0651715
Myodes glareolus	Myodes_glareolus_CRICETIDAE_RODENTIA	Eutheria	Cricetidae	Rodentia	Bank vole	0.0208	-1.68194	0.0218	-1.66154	NA	NA	0.00785985	-2.10459	20	1.30103	1795.81	3.25426	0.093314
Myodes smithii	Myodes_smithii_CRICETIDAE_RODENTIA	Eutheria	Cricetidae	Rodentia	Smith's red-backed vole	0.0275	-1.56067	NA	NA	NA	NA	0.00876495	-2.05725	19	1.27875	1278.38	3.10666	0.0518404
Myopus schisticolor	Myopus_schisticolor_CRICETIDAE_RODENTIA	Eutheria	Cricetidae	Rodentia	Wood lemming	0.0264	-1.5784	NA	NA	NA	NA	0.015808	-1.80112	22.6748	1.35554	760.937	2.88135	0.307993
Neotoma albigula	Neotoma_albigula_CRICETIDAE_RODENTIA	Eutheria	Cricetidae	Rodentia	White-throated woodrat	0.1905	-0.720105	NA	NA	NA	NA	0.0239894	-1.61998	36.2188	1.55893	3469.88	3.54031	-0.203039
Neotoma cinerea	Neotoma_cinerea_CRICETIDAE_RODENTIA	Eutheria	Cricetidae	Rodentia	Bushy-tailed woodrat	0.28589	-0.543801	NA	NA	NA	NA	0.051336	-1.28958	29.7586	1.47361	2127.58	3.32789	0.00757932
Neotoma floridana	Neotoma_floridana_CRICETIDAE_RODENTIA	Eutheria	Cricetidae	Rodentia	Eastern woodrat	0.20818	-0.681561	NA	NA	NA	NA	0.036855	-1.4335	35.5294	1.55059	3469.88	3.54031	-0.0445662
Neotoma lepida	Neotoma_lepida_CRICETIDAE_RODENTIA	Eutheria	Cricetidae	Rodentia	Desert woodrat	0.1134	-0.945387	NA	NA	NA	NA	0.0273312	-1.56334	33	1.51851	3835.12	3.58378	0.0329954
Neotoma micropus	Neotoma_micropus_CRICETIDAE_RODENTIA	Eutheria	Cricetidae	Rodentia	Southern plains woodrat	0.20309	-0.692311	NA	NA	NA	NA	0.025155	-1.59938	34.697	1.54029	3469.88	3.54031	-0.200403
Neotoma stephensi	Neotoma_stephensi_CRICETIDAE_RODENTIA	Eutheria	Cricetidae	Rodentia	Stephen's woodrat	0.12533	-0.901945	NA	NA	NA	NA	0.02862	-1.54333	32.99	1.51838	3835.12	3.58378	0.0198095
Nyctomys sumichrasti	Nyctomys_sumichrasti_CRICETIDAE_RODENTIA	Eutheria	Cricetidae	Rodentia	Sumichrast's vesper rat	0.05333	-1.27303	0.0485	-1.31426	0.0449	-1.34775	0.00866	-2.06248	33.1752	1.52081	2081.93	3.31847	-0.216004
Ochrotomys nuttalli	Ochrotomys_nuttalli_CRICETIDAE_RODENTIA	Eutheria	Cricetidae	Rodentia	Golden mouse	0.022	-1.65758	NA	NA	NA	NA	0.007155	-2.14539	29.0071	1.4625	3074.19	3.48773	0.00542674
Ondatra zibethicus	Ondatra_zibethicus_CRICETIDAE_RODENTIA	Eutheria	Cricetidae	Rodentia	Common muskrat	0.997955	-0.000889042	NA	NA	NA	NA	0.141066	-0.850578	27.7784	1.44371	3652.5	3.56259	0.0366857
Onychomys leucogaster	Onychomys_leucogaster_CRICETIDAE_RODENTIA	Eutheria	Cricetidae	Rodentia	Northern grasshopper mouse	0.0325	-1.48812	NA	NA	NA	NA	0.008832	-2.05394	31.63	1.5001	2045.4	3.31078	-0.039335
Onychomys torridus	Onychomys_torridus_CRICETIDAE_RODENTIA	Eutheria	Cricetidae	Rodentia	Southern grasshopper mouse	0.022	-1.65758	NA	NA	NA	NA	0.00853945	-2.06857	30.5	1.4843	2045.4	3.31078	0.0784062
Oryzomys palustris	Oryzomys_palustris_CRICETIDAE_RODENTIA	Eutheria	Cricetidae	Rodentia	Marsh oryzomys	0.050465	-1.29701	NA	NA	NA	NA	0.0136983	-1.86333	24.5444	1.38995	867.469	2.93825	0.0245421
Peromyscus californicus	Peromyscus_californicus_CRICETIDAE_RODENTIA	Eutheria	Cricetidae	Rodentia	California deermouse	0.0455	-1.34199	NA	NA	NA	NA	0.00862	-2.06449	30	1.47712	2008.88	3.30295	-0.157581
Peromyscus crinitus	Peromyscus_crinitus_CRICETIDAE_RODENTIA	Eutheria	Cricetidae	Rodentia	Canyon deermouse	0.01633	-1.78701	NA	NA	NA	NA	0.0067452	-2.17101	24.9575	1.3972	2812.43	3.44908	0.0902994
Peromyscus gossypinus	Peromyscus_gossypinus_CRICETIDAE_RODENTIA	Eutheria	Cricetidae	Rodentia	Cotton deermouse	0.02265	-1.64493	0.02222	-1.65326	NA	NA	0.0088257	-2.05425	25.2619	1.40247	2922	3.46568	0.0974763
Peromyscus leucopus	Peromyscus_leucopus_CRICETIDAE_RODENTIA	Eutheria	Cricetidae	Rodentia	White-footed deermouse	0.0223	-1.6517	0.02222	-1.65326	NA	NA	0.007821	-2.10674	25.2619	1.40247	2922	3.46568	0.0501613
Peromyscus maniculatus	Peromyscus_maniculatus_CRICETIDAE_RODENTIA	Eutheria	Cricetidae	Rodentia	North american deermouse	0.0205	-1.68825	0.10861	-0.96413	NA	NA	0.00798395	-2.09778	26	1.41497	3043.75	3.48341	0.0848632
Peromyscus melanocarpus	Peromyscus_melanocarpus_CRICETIDAE_RODENTIA	Eutheria	Cricetidae	Rodentia	Black-wristed deermouse	0.0661	-1.1798	NA	NA	NA	NA	0.008775	-2.05675	32.2392	1.50838	NA	NA	-0.279377
Peromyscus melanotis	Peromyscus_melanotis_CRICETIDAE_RODENTIA	Eutheria	Cricetidae	Rodentia	Black-eared deermouse	0.0214	-1.66959	0.10861	-0.96413	NA	NA	0.0068558	-2.16394	25.5662	1.40767	3043.75	3.48341	0.00572192
Peromyscus polionotus	Peromyscus_polionotus_CRICETIDAE_RODENTIA	Eutheria	Cricetidae	Rodentia	Oldfield deermouse	0.014	-1.85387	NA	NA	NA	NA	0.005544	-2.25618	24	1.38021	2008.88	3.30295	0.0592481
Peromyscus truei	Peromyscus_truei_CRICETIDAE_RODENTIA	Eutheria	Cricetidae	Rodentia	Pinon deermouse	0.033	-1.48149	NA	NA	NA	NA	0.0080619	-2.09356	30.1316	1.47902	1972.35	3.29498	-0.080313
Peromyscus yucatanicus	Peromyscus_yucatanicus_CRICETIDAE_RODENTIA	Eutheria	Cricetidae	Rodentia	Yucatan deermouse	0.034855	-1.45773	0.0472	-1.32606	0.041	-1.38722	0.0075	-2.12494	30.8	1.48855	NA	NA	-0.131531
Phenacomys intermedius	Phenacomys_intermedius_CRICETIDAE_RODENTIA	Eutheria	Cricetidae	Rodentia	Western heather vole	0.0252	-1.5986	NA	NA	NA	NA	0.0101178	-1.99491	22.0148	1.34271	1461	3.16465	0.131912
Phenacomys ungava	Phenacomys_ungava_CRICETIDAE_RODENTIA	Eutheria	Cricetidae	Rodentia	Eastern heather vole	0.027	-1.56864	NA	NA	NA	NA	0.0113047	-1.94674	22.355	1.34937	1461	3.16465	0.155999
Phodopus campbelli	Phodopus_campbelli_CRICETIDAE_RODENTIA	Eutheria	Cricetidae	Rodentia	Campbell's desert hamster	0.028745	-1.54144	0.0424	-1.37263	NA	NA	0.0081652	-2.08803	20	1.30103	1427.52	3.15458	0.00242733
Phodopus sungorus	Phodopus_sungorus_CRICETIDAE_RODENTIA	Eutheria	Cricetidae	Rodentia	Striped desert hamster	0.030865	-1.51053	0.0424	-1.37263	NA	NA	0.0106896	-1.97104	19.8922	1.29868	1427.52	3.15458	0.0962034
Podomys floridanus	Podomys_floridanus_CRICETIDAE_RODENTIA	Eutheria	Cricetidae	Rodentia	Florida deermouse	0.031025	-1.50829	NA	NA	NA	NA	0.006214	-2.20663	23.2179	1.36582	2708.94	3.4328	-0.152935
Reithrodontomys montanus	Reithrodontomys_montanus_CRICETIDAE_RODENTIA	Eutheria	Cricetidae	Rodentia	Plains harvest mouse	0.00995	-2.00218	NA	NA	NA	NA	0.0039996	-2.39798	21.7613	1.33769	NA	NA	0.0383439
Sigmodon hispidus	Sigmodon_hispidus_CRICETIDAE_RODENTIA	Eutheria	Cricetidae	Rodentia	Hispid cotton rat	0.1596	-0.796967	NA	NA	NA	NA	0.035904	-1.44486	27	1.43136	1899.3	3.27859	0.0533409
Sigmodon ochrognathus	Sigmodon_ochrognathus_CRICETIDAE_RODENTIA	Eutheria	Cricetidae	Rodentia	Yellow-nosed cotton rat	0.14585	-0.836094	NA	NA	NA	NA	0.02775	-1.55674	27.088	1.43278	1899.3	3.27859	-0.0288682
Synaptomys cooperi	Synaptomys_cooperi_CRICETIDAE_RODENTIA	Eutheria	Cricetidae	Rodentia	Southern bog lemming	0.03253	-1.48772	NA	NA	NA	NA	0.0101273	-1.99451	23.3679	1.36862	913.125	2.96053	0.0429606
Tylomys nudicaudus	Tylomys_nudicaudus_CRICETIDAE_RODENTIA	Eutheria	Cricetidae	Rodentia	Peter's climbing rat	0.28	-0.552842	NA	NA	NA	NA	0.04776	-1.32094	40	1.60206	1978.44	3.29632	-0.0394998
Zygodontomys brevicauda	Zygodontomys_brevicauda_CRICETIDAE_RODENTIA	Eutheria	Cricetidae	Rodentia	Short-tailed zygodont	0.05511	-1.25877	NA	NA	NA	NA	0.0151335	-1.82006	25.9347	1.41388	152.188	2.18238	0.0343576
Myoprocta acouchy	Myoprocta_acouchy_DASYPROCTIDAE_RODENTIA	Eutheria	Dasyproctidae	Rodentia	Red acouchi	0.8445	-0.0734003	NA	NA	NA	NA	0.148203	-0.829143	99	1.99564	5405.7	3.73285	0.0163091
Myoprocta pratti	Myoprocta_pratti_DASYPROCTIDAE_RODENTIA	Eutheria	Dasyproctidae	Rodentia	Green acouchi	0.914	-0.0390538	NA	NA	NA	NA	0.148291	-0.828885	99.325	1.99706	5405.7	3.73285	-0.0099489
Jaculus jaculus	Jaculus_jaculus_DIPODIDAE_RODENTIA	Eutheria	Dipodidae	Rodentia	Lesser egyptian jerboa	0.0574	-1.24109	NA	NA	NA	NA	0.00648	-2.18842	38	1.57978	2666.32	3.42591	-0.376763
Napaeozapus insignis	Napaeozapus_insignis_DIPODIDAE_RODENTIA	Eutheria	Dipodidae	Rodentia	Woodland jumping mouse	0.0218	-1.66154	NA	NA	NA	NA	0.0041478	-2.38218	23.0829	1.36329	1461	3.16465	-0.210848
Zapus hudsonius	Zapus_hudsonius_DIPODIDAE_RODENTIA	Eutheria	Dipodidae	Rodentia	Meadow jumping mouse	0.0238	-1.62342	NA	NA	NA	NA	0.0041808	-2.37874	19	1.27875	2045.4	3.31078	-0.221661
Geomys bursarius	Geomys_bursarius_GEOMYIDAE_RODENTIA	Eutheria	Geomyidae	Rodentia	Plains pocket gopher	0.18685	-0.728507	NA	NA	NA	NA	0.0173229	-1.76138	26.7837	1.42787	4383	3.64177	-0.314917
Geomys pinetis	Geomys_pinetis_GEOMYIDAE_RODENTIA	Eutheria	Geomyidae	Rodentia	Southeastern pocket gopher	0.19575	-0.708298	NA	NA	NA	NA	0.0090801	-2.04191	28.3055	1.45187	30.4375	1.48341	-0.61513
Thomomys bulbivorus	Thomomys_bulbivorus_GEOMYIDAE_RODENTIA	Eutheria	Geomyidae	Rodentia	Camas pocket gopher	0.10507	-0.978521	NA	NA	NA	NA	0.0308448	-1.51082	22.7397	1.35678	2191.5	3.34074	0.139357
Chaetodipus californicus	Chaetodipus_californicus_HETEROMYIDAE_RODENTIA	Eutheria	Heteromyidae	Rodentia	California pocket mouse	0.02301	-1.63808	NA	NA	NA	NA	0.006	-2.22185	25.2109	1.40159	669.625	2.82583	-0.0752041
Chaetodipus formosus	Chaetodipus_formosus_HETEROMYIDAE_RODENTIA	Eutheria	Heteromyidae	Rodentia	Long-tailed pocket mouse	0.019225	-1.71613	NA	NA	NA	NA	0.00528	-2.27737	28	1.44716	2593.28	3.41385	-0.0790668
Dipodomys deserti	Dipodomys_deserti_HETEROMYIDAE_RODENTIA	Eutheria	Heteromyidae	Rodentia	Desert kangaroo rat	0.10675	-0.971632	NA	NA	NA	NA	0.0134232	-1.87214	30.5	1.4843	3287.25	3.51683	-0.249708
Dipodomys heermanni	Dipodomys_heermanni_HETEROMYIDAE_RODENTIA	Eutheria	Heteromyidae	Rodentia	Heermann's kangaroo rat	0.06415	-1.1928	NA	NA	NA	NA	0.011507	-1.93904	31	1.49136	3031.57	3.48167	-0.148718
Dipodomys merriami	Dipodomys_merriami_HETEROMYIDAE_RODENTIA	Eutheria	Heteromyidae	Rodentia	Merriam's kangaroo rat	0.037805	-1.42245	0.0386	-1.41341	NA	NA	0.007567	-2.12108	27.8491	1.44481	3542.93	3.54936	-0.146942
Dipodomys microps	Dipodomys_microps_HETEROMYIDAE_RODENTIA	Eutheria	Heteromyidae	Rodentia	Chisel-toothed kangaroo rat	0.05516	-1.25838	NA	NA	NA	NA	0.00954	-2.02045	31.3217	1.49585	1336.21	3.12587	-0.180778
Dipodomys nitratoides	Dipodomys_nitratoides_HETEROMYIDAE_RODENTIA	Eutheria	Heteromyidae	Rodentia	San joaquin valley kangaroo rat	0.0378	-1.42251	0.0386	-1.41341	NA	NA	0.006808	-2.16698	29.385	1.46813	3542.93	3.54936	-0.196911
Dipodomys panamintinus	Dipodomys_panamintinus_HETEROMYIDAE_RODENTIA	Eutheria	Heteromyidae	Rodentia	Panamint kangaroo rat	0.05658	-1.24734	0.0764	-1.11691	NA	NA	0.01575	-1.80272	30.1331	1.47904	1975.39	3.29565	0.0314732
Dipodomys spectabilis	Dipodomys_spectabilis_HETEROMYIDAE_RODENTIA	Eutheria	Heteromyidae	Rodentia	Banner-tailed kangaroo rat	0.12461	-0.904447	NA	NA	NA	NA	0.020511	-1.68801	23.5	1.37107	4638.68	3.66639	-0.097
Liomys pictus	Liomys_pictus_HETEROMYIDAE_RODENTIA	Eutheria	Heteromyidae	Rodentia	Painted spiny pocket mouse	0.04664	-1.33124	NA	NA	NA	NA	0.0089625	-2.04757	25.2109	1.40159	NA	NA	-0.135567
Perognathus longimembris	Perognathus_longimembris_HETEROMYIDAE_RODENTIA	Eutheria	Heteromyidae	Rodentia	Little pocket mouse	0.00835	-2.07831	NA	NA	NA	NA	0.0055625	-2.25473	22.74	1.35679	3043.75	3.48341	0.236452
Acomys cahirinus	Acomys_cahirinus_MURIDAE_RODENTIA	Eutheria	Muridae	Rodentia	Northeast african spiny mouse	0.0452	-1.34486	0.027	-1.56864	NA	NA	0.0135603	-1.86773	38	1.57978	2733.29	3.43669	0.0232863
Acomys wilsoni	Acomys_wilsoni_MURIDAE_RODENTIA	Eutheria	Muridae	Rodentia	Wilson's spiny mouse	0.02096	-1.67861	NA	NA	NA	NA	0.0079921	-2.09734	38.8269	1.58913	2045.4	3.31078	0.0472462
Aethomys chrysophilus	Aethomys_chrysophilus_MURIDAE_RODENTIA	Eutheria	Muridae	Rodentia	Red veld aethomys	0.0797	-1.09854	NA	NA	NA	NA	0.0148183	-1.8292	25.7159	1.4102	273.938	2.43765	-0.0966597
Aethomys kaiseri	Aethomys_kaiseri_MURIDAE_RODENTIA	Eutheria	Muridae	Rodentia	Kaiser's aethomys	0.098495	-1.00659	NA	NA	NA	NA	0.017661	-1.75298	25.7159	1.4102	1001.39	3.0006	-0.0907627
Apodemus flavicollis	Apodemus_flavicollis_MURIDAE_RODENTIA	Eutheria	Muridae	Rodentia	Yellow-necked field mouse	0.029375	-1.53202	NA	NA	NA	NA	0.01265	-1.89791	25.9353	1.41389	1643.62	3.2158	0.165462
Apodemus peninsulae	Apodemus_peninsulae_MURIDAE_RODENTIA	Eutheria	Muridae	Rodentia	Korean field mouse	0.0294	-1.53165	NA	NA	NA	NA	0.0094	-2.02687	25.9353	1.41389	1935.83	3.28687	0.0362173
Arvicanthis niloticus	Arvicanthis_niloticus_MURIDAE_RODENTIA	Eutheria	Muridae	Rodentia	African arvicanthis	0.0958	-1.01863	NA	NA	NA	NA	0.02125	-1.67264	22	1.34242	2447.18	3.38867	0.0107388
Bandicota bengalensis	Bandicota_bengalensis_MURIDAE_RODENTIA	Eutheria	Muridae	Rodentia	Lesser bandicoot rat	0.19683	-0.705909	NA	NA	NA	NA	0.0369813	-1.43202	19.1845	1.28295	NA	NA	0.0227009
Bandicota indica	Bandicota_indica_MURIDAE_RODENTIA	Eutheria	Muridae	Rodentia	Greater bandicoot rat	0.2	-0.69897	NA	NA	NA	NA	0.0597924	-1.22335	22	1.34242	1534.05	3.18584	0.215579
Chiropodomys gliroides	Chiropodomys_gliroides_MURIDAE_RODENTIA	Eutheria	Muridae	Rodentia	Indomalayan pencil-tailed tree mouse	0.0255	-1.59346	NA	NA	NA	NA	0.0060543	-2.21794	20.13	1.30384	1314.9	3.11889	-0.0881902
Gerbilliscus brantsii	Gerbilliscus_brantsii_MURIDAE_RODENTIA	Eutheria	Muridae	Rodentia	Highveld gerbil	0.082205	-1.0851	NA	NA	NA	NA	0.0152897	-1.8156	22.7335	1.35667	273.938	2.43765	-0.0839053
Gerbilliscus leucogaster	Gerbilliscus_leucogaster_MURIDAE_RODENTIA	Eutheria	Muridae	Rodentia	Bushveld gerbil	0.1338	-0.873544	NA	NA	NA	NA	0.0126108	-1.89926	28.37	1.45286	1062.27	3.02623	-0.346289
Gerbillurus paeba	Gerbillurus_paeba_MURIDAE_RODENTIA	Eutheria	Muridae	Rodentia	Paeba hairy-footed gerbil	0.0285	-1.54516	NA	NA	NA	NA	0.00759715	-2.11935	25.0222	1.39833	1184.02	3.07336	-0.0431916
Gerbillurus setzeri	Gerbillurus_setzeri_MURIDAE_RODENTIA	Eutheria	Muridae	Rodentia	Setzer's hairy-footed gerbil	0.0386	-1.41341	NA	NA	NA	NA	0.0069	-2.16115	21.3052	1.32849	NA	NA	-0.173429
Gerbillus perpallidus	Gerbillus_perpallidus_MURIDAE_RODENTIA	Eutheria	Muridae	Rodentia	Pale gerbil	0.0524	-1.28067	NA	NA	NA	NA	0.010248	-1.98936	20.22	1.30578	2008.88	3.30295	-0.0991471
Gerbillus pyramidum	Gerbillus_pyramidum_MURIDAE_RODENTIA	Eutheria	Muridae	Rodentia	Greater egyptian gerbil	0.0399	-1.39903	NA	NA	NA	NA	0.00825	-2.08355	22.14	1.34518	2995.05	3.4764	-0.109766
Hydromys chrysogaster	Hydromys_chrysogaster_MURIDAE_RODENTIA	Eutheria	Muridae	Rodentia	Common water rat	0.738085	-0.131894	NA	NA	NA	NA	0.095	-1.02228	36	1.5563	2666.32	3.42591	-0.0546754
Lemniscomys striatus	Lemniscomys_striatus_MURIDAE_RODENTIA	Eutheria	Muridae	Rodentia	Typical lemniscomys	0.0423	-1.37366	NA	NA	NA	NA	0.010215	-1.99076	25.15	1.40054	1762.33	3.24609	-0.046136
Lophuromys flavopunctatus	Lophuromys_flavopunctatus_MURIDAE_RODENTIA	Eutheria	Muridae	Rodentia	Ethiopian buff-spotted brush-furred rat	0.056035	-1.25154	NA	NA	NA	NA	0.0149825	-1.82442	30.7202	1.48742	273.938	2.43765	0.0115147
Lophuromys sikapusi	Lophuromys_sikapusi_MURIDAE_RODENTIA	Eutheria	Muridae	Rodentia	Rusty-bellied brush-furred rat	0.05361	-1.27075	NA	NA	NA	NA	0.02535	-1.59602	30.436	1.48339	1123.14	3.05044	0.255312
Mastacomys fuscus	Mastacomys_fuscus_MURIDAE_RODENTIA	Eutheria	Muridae	Rodentia	Broad-toothed mastacomys	0.13686	-0.863723	NA	NA	NA	NA	0.0115637	-1.9369	37.209	1.57065	NA	NA	-0.4122
Mastomys natalensis	Mastomys_natalensis_MURIDAE_RODENTIA	Eutheria	Muridae	Rodentia	Natal mastomys	0.041675	-1.38012	NA	NA	NA	NA	0.0170181	-1.76909	23.5379	1.37177	1062.27	3.02623	0.18555
Meriones libycus	Meriones_libycus_MURIDAE_RODENTIA	Eutheria	Muridae	Rodentia	Libyan jird	0.09133	-1.03939	NA	NA	NA	NA	0.0260428	-1.58431	25.5662	1.40767	1899.3	3.27859	0.103439
Meriones shawi	Meriones_shawi_MURIDAE_RODENTIA	Eutheria	Muridae	Rodentia	Shaw's jird	0.1378	-0.860751	NA	NA	NA	NA	0.0244688	-1.61139	25.4875	1.40633	1701.46	3.23082	-0.0600029
Meriones unguiculatus	Meriones_unguiculatus_MURIDAE_RODENTIA	Eutheria	Muridae	Rodentia	Mongolian jird	0.0581	-1.23582	NA	NA	NA	NA	0.01425	-1.84619	25.09	1.3995	2301.07	3.36193	-0.0067794
Mesembriomys gouldii	Mesembriomys_gouldii_MURIDAE_RODENTIA	Eutheria	Muridae	Rodentia	Black-footed mesembriomys	0.9	-0.0457575	NA	NA	NA	NA	0.068012	-1.16741	44.03	1.64375	2855.04	3.45561	-0.281091
Mus caroli	Mus_caroli_MURIDAE_RODENTIA	Eutheria	Muridae	Rodentia	Ryukyu mouse	0.01865	-1.72932	0.0153	-1.81531	NA	NA	0.006966	-2.15702	19.6	1.29226	2191.5	3.34074	0.0786642
Mus minutoides	Mus_minutoides_MURIDAE_RODENTIA	Eutheria	Muridae	Rodentia	Southern african pygmy mouse	0.007585	-2.12004	NA	NA	NA	NA	0.0042218	-2.3745	20.3921	1.30946	1570.58	3.19606	0.156931
Mus musculoides	Mus_musculoides_MURIDAE_RODENTIA	Eutheria	Muridae	Rodentia	Subsaharan pygmy mouse	0.007585	-2.12004	NA	NA	NA	NA	0.003344	-2.47573	20.5511	1.31283	1570.58	3.19606	0.0551059
Mus musculus	Mus_musculus_MURIDAE_RODENTIA	Eutheria	Muridae	Rodentia	House mouse	0.0205	-1.68825	0.0153	-1.81531	NA	NA	0.0064342	-2.19151	19.6	1.29226	2191.5	3.34074	0.0127653
Mus triton	Mus_triton_MURIDAE_RODENTIA	Eutheria	Muridae	Rodentia	Gray-bellied mouse	0.012535	-1.90188	NA	NA	NA	NA	0.006708	-2.17341	20.3921	1.30946	30.4375	1.48341	0.191194
Notomys alexis	Notomys_alexis_MURIDAE_RODENTIA	Eutheria	Muridae	Rodentia	Spinifex hopping mouse	0.03367	-1.47276	NA	NA	NA	NA	0.008931	-2.0491	35	1.54407	2340.64	3.36934	-0.0539878
Otomys irroratus	Otomys_irroratus_MURIDAE_RODENTIA	Eutheria	Muridae	Rodentia	Southern african vlei rat	0.11445	-0.941384	NA	NA	NA	NA	0.0230153	-1.63798	40.0434	1.60253	669.625	2.82583	-0.0595131
Praomys daltoni	Praomys_daltoni_MURIDAE_RODENTIA	Eutheria	Muridae	Rodentia	Dalton's praomys	0.034245	-1.4654	NA	NA	NA	NA	0.00831	-2.0804	28.5815	1.45608	NA	NA	-0.075406
Praomys tullbergi	Praomys_tullbergi_MURIDAE_RODENTIA	Eutheria	Muridae	Rodentia	Tullberg's praomys	0.03697	-1.43215	NA	NA	NA	NA	0.00945	-2.02457	24	1.38021	1899.3	3.27859	-0.0316327
Psammomys obesus	Psammomys_obesus_MURIDAE_RODENTIA	Eutheria	Muridae	Rodentia	Fat sand rat	0.17733	-0.751218	NA	NA	NA	NA	0.0217	-1.66354	24.8	1.39445	1168.8	3.06774	-0.193822
Pseudomys australis	Pseudomys_australis_MURIDAE_RODENTIA	Eutheria	Muridae	Rodentia	Plains pseudomys	0.065	-1.18709	NA	NA	NA	NA	0.013857	-1.85833	31.0447	1.49199	2885.47	3.46022	-0.0724924
Rattus exulans	Rattus_exulans_MURIDAE_RODENTIA	Eutheria	Muridae	Rodentia	Pacific rat	0.060315	-1.21957	NA	NA	NA	NA	0.00890595	-2.05032	21.7791	1.33804	1427.52	3.15458	-0.212509
Rattus fuscipes	Rattus_fuscipes_MURIDAE_RODENTIA	Eutheria	Muridae	Rodentia	Australian bush rat	0.12729	-0.895206	NA	NA	NA	NA	0.0194192	-1.71177	26	1.41497	1935.83	3.28687	-0.135559
Rattus lutreolus	Rattus_lutreolus_MURIDAE_RODENTIA	Eutheria	Muridae	Rodentia	Australian swamp rat	0.112	-0.950782	NA	NA	NA	NA	0.0242554	-1.61519	26.7837	1.42787	1610.14	3.20686	0.00124398
Rattus norvegicus	Rattus_norvegicus_MURIDAE_RODENTIA	Eutheria	Muridae	Rodentia	Brown rat	0.28	-0.552842	0.56	-0.251812	NA	NA	0.051359	-1.28938	21.6096	1.33465	1826.25	3.26156	0.0391763
Rattus rattus	Rattus_rattus_MURIDAE_RODENTIA	Eutheria	Muridae	Rodentia	Rat	0.2	-0.69897	NA	NA	NA	NA	0.0269535	-1.56938	22.2613	1.34755	1534.05	3.18584	-0.131355
Rattus sordidus	Rattus_sordidus_MURIDAE_RODENTIA	Eutheria	Muridae	Rodentia	Canefield rat	0.1575	-0.802719	NA	NA	NA	NA	0.017985	-1.74509	21.902	1.34048	NA	NA	-0.226478
Rattus tiomanicus	Rattus_tiomanicus_MURIDAE_RODENTIA	Eutheria	Muridae	Rodentia	Malaysian field rat	0.14268	-0.845637	NA	NA	NA	NA	0.024108	-1.61784	22.2613	1.34755	1534.05	3.18584	-0.0676536
Rhabdomys pumilio	Rhabdomys_pumilio_MURIDAE_RODENTIA	Eutheria	Muridae	Rodentia	Xeric four-striped grass rat	0.045865	-1.33852	NA	NA	NA	NA	0.015	-1.82391	25.2619	1.40247	1643.62	3.2158	0.0935049
Uromys caudimaculatus	Uromys_caudimaculatus_MURIDAE_RODENTIA	Eutheria	Muridae	Rodentia	Giant white-tailed uromys	0.64442	-0.190831	NA	NA	NA	NA	0.0352	-1.45346	39.0562	1.59169	NA	NA	-0.447023
Myocastor coypus	Myocastor_coypus_MYOCASTORIDAE_RODENTIA	Eutheria	Myocastoridae	Rodentia	Coypu	7.15	0.854306	NA	NA	NA	NA	1.09844	0.0407755	131.86	2.12011	4383	3.64177	0.154877
Beamys hindei	Beamys_hindei_NESOMYIDAE_RODENTIA	Eutheria	Nesomyidae	Rodentia	Hinde's pouched rat	0.088735	-1.05191	NA	NA	NA	NA	0.0124	-1.90658	24.0259	1.38068	1153.58	3.06205	-0.204498
Mystromys albicaudatus	Mystromys_albicaudatus_NESOMYIDAE_RODENTIA	Eutheria	Nesomyidae	Rodentia	African white-tailed rat	0.0938	-1.0278	NA	NA	NA	NA	0.0195	-1.70997	38	1.57978	2301.07	3.36193	-0.0614068
Octodon degus	Octodon_degus_OCTODONTIDAE_RODENTIA	Eutheria	Octodontidae	Rodentia	Degu	0.204835	-0.688596	NA	NA	NA	NA	0.0753489	-1.12292	90.0906	1.95468	5113.5	3.70872	0.200185
Spalacopus cyanus	Spalacopus_cyanus_OCTODONTIDAE_RODENTIA	Eutheria	Octodontidae	Rodentia	Coruro	0.1095	-0.960586	NA	NA	NA	NA	0.021336	-1.67089	80.3	1.90472	3950.79	3.59668	-0.130984
Pedetes capensis	Pedetes_capensis_PEDETIDAE_RODENTIA	Eutheria	Pedetidae	Rodentia	South african spring hare	2.77462	0.443204	NA	NA	NA	NA	0.25349	-0.596039	78.02	1.89221	7320.22	3.86452	-0.127407
Ammospermophilus harrisii	Ammospermophilus_harrisii_SCIURIDAE_RODENTIA	Eutheria	Sciuridae	Rodentia	Harris's antelope squirrel	0.126	-0.899629	NA	NA	NA	NA	0.0239094	-1.62143	29.3565	1.4677	3871.65	3.5879	-0.0511315
Ammospermophilus leucurus	Ammospermophilus_leucurus_SCIURIDAE_RODENTIA	Eutheria	Sciuridae	Rodentia	White-tailed antelope squirrel	0.09675	-1.01435	NA	NA	NA	NA	0.0232	-1.63451	29.19	1.46523	4090.8	3.61181	0.0239488
Cynomys ludovicianus	Cynomys_ludovicianus_SCIURIDAE_RODENTIA	Eutheria	Sciuridae	Rodentia	Black-tailed prairie dog	1.125	0.0511525	1.05	0.0211893	NA	NA	0.0675132	-1.17061	35.4151	1.54919	6574.5	3.81786	-0.341732
Glaucomys sabrinus	Glaucomys_sabrinus_SCIURIDAE_RODENTIA	Eutheria	Sciuridae	Rodentia	Northern flying squirrel	0.148	-0.829738	NA	NA	NA	NA	0.01692	-1.7716	40	1.60206	5186.55	3.71488	-0.278422
Glaucomys volans	Glaucomys_volans_SCIURIDAE_RODENTIA	Eutheria	Sciuridae	Rodentia	Southern flying squirrel	0.0654	-1.18442	NA	NA	NA	NA	0.0112993	-1.94695	40	1.60206	6939.75	3.84134	-0.182545
Marmota flaviventris	Marmota_flaviventris_SCIURIDAE_RODENTIA	Eutheria	Sciuridae	Rodentia	Yellow-bellied marmot	3.70973	0.569342	NA	NA	NA	NA	0.150028	-0.823829	30.195	1.47994	7743.3	3.88893	-0.379004
Marmota monax	Marmota_monax_SCIURIDAE_RODENTIA	Eutheria	Sciuridae	Rodentia	Woodchuck	3.413	0.533136	4.165	0.619615	NA	NA	0.122355	-0.912378	32.35	1.50987	5113.5	3.70872	-0.445143
Sciurus aberti	Sciurus_aberti_SCIURIDAE_RODENTIA	Eutheria	Sciuridae	Rodentia	Abert's squirrel	0.624	-0.204815	NA	NA	NA	NA	0.03906	-1.40827	43.5235	1.63872	2550.66	3.40665	-0.399428
Sciurus carolinensis	Sciurus_carolinensis_SCIURIDAE_RODENTIA	Eutheria	Sciuridae	Rodentia	Eastern gray squirrel	0.54033	-0.267341	0.5236	-0.281	NA	NA	0.04551	-1.34189	44	1.64345	8766	3.9428	-0.286074
Tamias amoenus	Tamias_amoenus_SCIURIDAE_RODENTIA	Eutheria	Sciuridae	Rodentia	Yellow-pine chipmunk	0.0542	-1.266	0.051	-1.29243	NA	NA	0.0135978	-1.86653	29.828	1.47462	1887.12	3.2758	-0.0172878
Tamias palmeri	Tamias_palmeri_SCIURIDAE_RODENTIA	Eutheria	Sciuridae	Rodentia	Palmer's chipmunk	0.06074	-1.21653	NA	NA	NA	NA	0.0129297	-1.88841	33.21	1.52127	NA	NA	-0.0852215
Tamias panamintinus	Tamias_panamintinus_SCIURIDAE_RODENTIA	Eutheria	Sciuridae	Rodentia	Panamint chipmunk	0.05294	-1.27622	NA	NA	NA	NA	0.02091	-1.67965	36.23	1.55907	NA	NA	0.162528
Tamias townsendii	Tamias_townsendii_SCIURIDAE_RODENTIA	Eutheria	Sciuridae	Rodentia	Townsend's chipmunk	0.07912	-1.10171	NA	NA	NA	NA	0.0148896	-1.82712	28	1.44716	3743.81	3.57331	-0.0986632
Tamiasciurus hudsonicus	Tamiasciurus_hudsonicus_SCIURIDAE_RODENTIA	Eutheria	Sciuridae	Rodentia	Red squirrel	0.2108	-0.676129	0.186	-0.730487	NA	NA	0.028938	-1.53853	37	1.5682	4383	3.64177	-0.156851
Thryonomys swinderianus	Thryonomys_swinderianus_THRYONOMYIDAE_RODENTIA	Eutheria	Thryonomyidae	Rodentia	Greater cane rat	3.75085	0.57413	NA	NA	NA	NA	0.461293	-0.336023	125.76	2.09954	1972.35	3.29498	-0.00404648
Tupaia glis	Tupaia_glis_TUPAIIDAE_SCANDENTIA	Eutheria	Tupaiidae	Scandentia	Common treeshrew	0.159	-0.798603	NA	NA	NA	NA	0.027972	-1.55328	46	1.66276	4535.19	3.6566	-0.094604
Urogale everetti	Urogale_everetti_TUPAIIDAE_SCANDENTIA	Eutheria	Tupaiidae	Scandentia	Mindanao treeshrew	0.35	-0.455932	NA	NA	NA	NA	0.0368446	-1.43363	55.245	1.74229	4200.38	3.62329	-0.251009
Crocidura flavescens	Crocidura_flavescens_SORICIDAE_EULIPOTYPHLA	Eutheria	Soricidae	Eulipotyphla	Greater red musk shrew	0.03221	-1.49201	NA	NA	NA	NA	0.0075825	-2.12019	25	1.39794	803.55	2.90501	-0.0846024
Crocidura hirta	Crocidura_hirta_SORICIDAE_EULIPOTYPHLA	Eutheria	Soricidae	Eulipotyphla	Lesser red musk shrew	0.014735	-1.83165	NA	NA	NA	NA	0.00367	-2.43533	18.1308	1.25842	121.75	2.08547	-0.11544
Crocidura russula	Crocidura_russula_SORICIDAE_EULIPOTYPHLA	Eutheria	Soricidae	Eulipotyphla	Greater white-toothed shrew	0.0106	-1.97469	NA	NA	NA	NA	0.003232	-2.49053	29	1.4624	1461	3.16465	-0.0971943
Crocidura suaveolens	Crocidura_suaveolens_SORICIDAE_EULIPOTYPHLA	Eutheria	Soricidae	Eulipotyphla	Lesser white-toothed shrew	0.007425	-2.1293	NA	NA	NA	NA	0.00212	-2.67366	27.15	1.43377	1461	3.16465	-0.157055
Cryptotis parva	Cryptotis_parva_SORICIDAE_EULIPOTYPHLA	Eutheria	Soricidae	Eulipotyphla	North american least shrew	0.0062	-2.20761	NA	NA	NA	NA	0.0015925	-2.79792	21	1.32222	1278.38	3.10666	-0.201775
Neomys fodiens	Neomys_fodiens_SORICIDAE_EULIPOTYPHLA	Eutheria	Soricidae	Eulipotyphla	Eurasian water shrew	0.01513	-1.82016	NA	NA	NA	NA	0.0039121	-2.40759	21.38	1.33001	1132.28	3.05395	-0.109097
Sorex araneus	Sorex_araneus_SORICIDAE_EULIPOTYPHLA	Eutheria	Soricidae	Eulipotyphla	Eurasian shrew	0.008195	-2.08645	NA	NA	NA	NA	0.0027552	-2.55985	21.0004	1.32223	1168.8	3.06774	-0.0563514
Sorex cinereus	Sorex_cinereus_SORICIDAE_EULIPOTYPHLA	Eutheria	Soricidae	Eulipotyphla	Cinereus shrew	0.0051	-2.29243	0.0045	-2.34679	0.0051	-2.29243	0.00182	-2.73993	18.11	1.25792	913.125	2.96053	-0.067589
Sorex coronatus	Sorex_coronatus_SORICIDAE_EULIPOTYPHLA	Eutheria	Soricidae	Eulipotyphla	Millet's shrew	0.0084	-2.07572	NA	NA	NA	NA	0.0035577	-2.44883	21.2504	1.32737	1168.8	3.06774	0.0455536
Sorex minutus	Sorex_minutus_SORICIDAE_EULIPOTYPHLA	Eutheria	Soricidae	Eulipotyphla	Eurasian pygmy shrew	0.0042	-2.37675	NA	NA	NA	NA	0.0012991	-2.88636	23.6229	1.37333	730.5	2.86362	-0.169876
Sorex vagrans	Sorex_vagrans_SORICIDAE_EULIPOTYPHLA	Eutheria	Soricidae	Eulipotyphla	Vagrant shrew	0.00558	-2.25337	NA	NA	NA	NA	0.00227345	-2.64331	20.2611	1.30666	760.937	2.88135	-0.00943677
Suncus etruscus	Suncus_etruscus_SORICIDAE_EULIPOTYPHLA	Eutheria	Soricidae	Eulipotyphla	Etruscan shrew	0.00233	-2.63264	NA	NA	NA	NA	0.000791	-3.10182	27.9027	1.44565	1184.02	3.07336	-0.202404
Suncus murinus	Suncus_murinus_SORICIDAE_EULIPOTYPHLA	Eutheria	Soricidae	Eulipotyphla	Asian house shrew	0.04587	-1.33847	0.09025	-1.04455	0.05275	-1.27778	0.007442	-2.12831	30	1.47712	1184.02	3.07336	-0.224089
Condylura cristata	Condylura_cristata_TALPIDAE_EULIPOTYPHLA	Eutheria	Talpidae	Eulipotyphla	Star-nosed mole	0.05215	-1.28275	NA	NA	NA	NA	0.00663	-2.17849	40	1.60206	1095.75	3.03971	-0.338895
Parascalops breweri	Parascalops_breweri_TALPIDAE_EULIPOTYPHLA	Eutheria	Talpidae	Eulipotyphla	Hairy-tailed mole	0.050645	-1.29546	NA	NA	NA	NA	0.0296701	-1.52768	36.1438	1.55803	1826.25	3.26156	0.329395
Talpa europaea	Talpa_europaea_TALPIDAE_EULIPOTYPHLA	Eutheria	Talpidae	Eulipotyphla	European mole	0.110415	-0.956972	NA	NA	NA	NA	0.0129276	-1.88848	31.3361	1.49604	2556.75	3.40769	-0.279327
Orycteropus afer	Orycteropus_afer_ORYCTEROPODIDAE_TUBULIDENTATA	Eutheria	Orycteropodidae	Tubulidentata	Aardvark	56.1752	1.74954	NA	NA	NA	NA	1.95667	0.291518	222.05	2.34645	10884.5	4.03681	-0.318853

## Sheet: PlacentaTypesElliot&Crespi2009
Family	Species	Invasiveness	Interdigitation	Shape
Anomaluridae	Anomalurus derbianus	Hemochorial	Villous	Discoid
Anomaluridae	Anomalurus beecrofti	Hemochorial	Villous	Discoid
Antilocapridae	Antilocapra americana	Epitheliochorial	Villous	Cotyledonary
Aplodontidae	Aplodontia rufa	Hemochorial	Labyrinthine	Discoid
Balaenidae	Megaptera novaeangliae	Epitheliochorial	Villous	Diffuse
Bathyergidae	Bathyergus janetta	Hemochorial	Labyrinthine	Discoid
Bovidae	Tragelaphus spekii	Epitheliochorial	Villous	Cotyledonary
Bovidae	Tragelaphus eurycerus	Epitheliochorial	Villous	Cotyledonary
Bovidae	Tragelaphus angasii	Epitheliochorial	Villous	Cotyledonary
Bovidae	Taurotragus oryx	Epitheliochorial	Villous	Cotyledonary
Bovidae	Syncerus caffer	Epitheliochorial	Villous	Cotyledonary
Bovidae	Saiga tatarica	Epitheliochorial	Villous	Cotyledonary
Bovidae	Raphicerus campestris	Epitheliochorial	Villous	Cotyledonary
Bovidae	Pseudois nayaur	Epitheliochorial	Villous	Cotyledonary
Bovidae	Ovis vignei	Epitheliochorial	Villous	Cotyledonary
Bovidae	Ovis aries	Epitheliochorial	Villous	Cotyledonary
Bovidae	Oryx gazella	Epitheliochorial	Villous	Cotyledonary
Bovidae	Oryx dammah	Epitheliochorial	Villous	Cotyledonary
Bovidae	Oreotragus oreotragus	Epitheliochorial	Villous	Cotyledonary
Bovidae	Neotragus pygmaeus	Epitheliochorial	Villous	Cotyledonary
Bovidae	Naemorhedus goral	Epitheliochorial	Villous	Cotyledonary
Bovidae	Naemorhedus crispus	Epitheliochorial	Villous	Cotyledonary
Bovidae	Madoqua kirkii	Epitheliochorial	Villous	Cotyledonary
Bovidae	Litocranius walleri	Epitheliochorial	Villous	Cotyledonary
Bovidae	Kobus megaceros	Epitheliochorial	Villous	Cotyledonary
Bovidae	Kobus defassa	Epitheliochorial	Villous	Cotyledonary
Bovidae	Kobus ellipsiprymnus	Epitheliochorial	Villous	Cotyledonary
Bovidae	Hippotragus niger	Epitheliochorial	Villous	Cotyledonary
Bovidae	Hippotragus equinus	Epitheliochorial	Villous	Cotyledonary
Bovidae	Hemitragus jemlahicus	Epitheliochorial	Villous	Cotyledonary
Bovidae	Hemitragus hylocrius	Epitheliochorial	Villous	Cotyledonary
Bovidae	Gazella thomsonii	Epitheliochorial	Villous	Cotyledonary
Bovidae	Gazella subgutturosa	Epitheliochorial	Villous	Cotyledonary
Bovidae	Gazella spekei	Epitheliochorial	Villous	Cotyledonary
Bovidae	Gazella soemmerringii	Epitheliochorial	Villous	Cotyledonary
Bovidae	Gazella leptoceros	Epitheliochorial	Villous	Cotyledonary
Bovidae	Gazella granti	Epitheliochorial	Villous	Cotyledonary
Bovidae	Gazella dorcas	Epitheliochorial	Villous	Cotyledonary
Bovidae	Gazella dama	Epitheliochorial	Villous	Cotyledonary
Bovidae	Gazella cuvieri	Epitheliochorial	Villous	Cotyledonary
Bovidae	Damaliscus lunatus	Epitheliochorial	Villous	Cotyledonary
Bovidae	Connochaetes gnou	Epitheliochorial	Villous	Cotyledonary
Bovidae	Cephalophus silvicultor	Epitheliochorial	Villous	Cotyledonary
Bovidae	Capra ibex	Epitheliochorial	Villous	Cotyledonary
Bovidae	Copra hircus	Epitheliochorial	Villous	Cotyledonary
Bovidae	Capra falconeri	Epitheliochorial	Villous	Cotyledonary
Bovidae	Capra cylindricornis	Epitheliochorial	Villous	Cotyledonary
Bovidae	Budorcas taxicolor	Epitheliochorial	Villous	Cotyledonary
Bovidae	Bubalus depressicornis	Epitheliochorial	Villous	Cotyledonary
Bovidae	Bubalus bubalis	Epitheliochorial	Villous	Cotyledonary
Bovidae	Boselaphus tragocamelus	Epitheliochorial	Villous	Cotyledonary
Bovidae	Bos taurus	Epitheliochorial	Villous	Cotyledonary
Bovidae	Antidorcas marsupialis	Epitheliochorial	Villous	Cotyledonary
Bovidae	Aepyceros melampus	Epitheliochorial	Villous	Cotyledonary
Camelidae	Vicugna vicugna	Epitheliochorial	Villous	Diffuse
Camelidae	Lama pacos	Epitheliochorial	Villous	Diffuse
Camelidae	Lama guanicoe	Epitheliochorial	Villous	Diffuse
Camelidae	Lama glama	Epitheliochorial	Villous	Diffuse
Camelidae	Camelus dromedarius	Epitheliochorial	Villous	Diffuse
Camelidae	Camelus bactrianus	Epitheliochorial	Villous	Diffuse
Caviidae	Kerodon rupestris	Hemochorial	Labyrinthine	Discoid
Caviidae	Hydrochaeris hydrochaeris	Hemochorial	Labyrinthine	Discoid
Caviidae	Galea musteloides	Hemochorial	Labyrinthine	Discoid
Caviidae	Cavia porcellus	Hemochorial	Labyrinthine	Discoid
Cebidae	Saimiri sciureus	Hemochorial	Trabecular	Discoid
Cebidae	Saguinus geoffroyi	Hemochorial	Trabecular	Discoid
Cebidae	Leontopithecus rosalia	Hemochorial	Trabecular	Discoid
Cebidae	Cebus albifrons	Hemochorial	Trabecular	Discoid
Cebidae	Callithrix jacchus	Hemochorial	Trabecular	Discoid
Cebidae	Callimico goeldii	Hemochorial	Trabecular	Discoid
Cercopithecidae	Trachypithecus obscurus	Hemochorial	Villous	Discoid
Cercopithecidae	Trachypithecus francoisi	Hemochorial	Villous	Discoid
Cercopithecidae	Semnopithecus entellus	Hemochorial	Villous	Discoid
Cercopithecidae	Pygathrix nemaeus	Hemochorial	Villous	Discoid
Cercopithecidae	Papio hamadryas	Hemochorial	Villous	Discoid
Cercopithecidae	Nasalis larvatus	Hemochorial	Villous	Discoid
Cercopithecidae	Miopithecus talapoin	Hemochorial	Villous	Discoid
Cercopithecidae	Mandrillus sphinx	Hemochorial	Villous	Discoid
Cercopithecidae	Macaca silenus	Hemochorial	Villous	Discoid
Cercopithecidae	Macaca mulatta	Hemochorial	Villous	Discoid
Cercopithecidae	Erythrocebus patas	Hemochorial	Villous	Discoid
Cercopithecidae	Colobus angolensis	Hemochorial	Villous	Discoid
Cercopithecidae	Chlorocebus aethiops	Hemochorial	Villous	Discoid
Cercopithecidae	Cercopithecus lhoesti	Hemochorial	Villous	Discoid
Cercopithecidae	Cercocebus torquatus	Hemochorial	Villous	Discoid
Cervidae	Rangifer tarandus	Epitheliochorial	Villous	Cotyledonary
Cervidae	Pudu puda	Epitheliochorial	Villous	Cotyledonary
Cervidae	Odocoileus virginianus	Epitheliochorial	Villous	Cotyledonary
Cervidae	Hydropotes inermis	Epitheliochorial	Villous	Cotyledonary
Cervidae	Elaphurus davidianus	Epitheliochorial	Villous	Cotyledonary
Cervidae	Elaphodus cephalophus	Epitheliochorial	Villous	Cotyledonary
Cervidae	Dama dama	Epitheliochorial	Villous	Cotyledonary
Cervidae	Cervus unicolor	Epitheliochorial	Villous	Cotyledonary
Cervidae	Cervus timorensis	Epitheliochorial	Villous	Cotyledonary
Cervidae	Cervus nippon	Epitheliochorial	Villous	Cotyledonary
Cervidae	Cervus eldii	Epitheliochorial	Villous	Cotyledonary
Cervidae	Cervus elaphus	Epitheliochorial	Villous	Cotyledonary
Cervidae	Capreolus capreolus	Epitheliochorial	Villous	Cotyledonary
Cervidae	Axis calamianensis	Epitheliochorial	Villous	Cotyledonary
Cervidae	Axis axis	Epitheliochorial	Villous	Cotyledonary
Cheirogaleidae	Microcebus murinus	Epitheliochorial	Villous	Diffuse
Chrysochloridae	Chrysochloris asiatica	Hemochorial	Labyrinthine	Discoid
Cricetidae	Phodopus sungorus	Hemochorial	Labyrinthine	Discoid
Cricetidae	Peromyscus maniculatus	Hemochorial	Labyrinthine	Discoid
Cricetidae	Ondatra zibethicus	Hemochorial	Labyrinthine	Discoid
Cricetidae	Microtus xanthognathus	Hemochorial	Labyrinthine	Discoid
Cricetidae	Mesocricetus auratus	Hemochorial	Labyrinthine	Discoid
Cricetidae	Lemmus lemmus	Hemochorial	Labyrinthine	Discoid
Cricetidae	Dicrostonyx groenlandicus	Hemochorial	Labyrinthine	Discoid
Cricetidae	Myodes rutilus	Hemochorial	Labyrinthine	Discoid
Cricetidae	Myodes glareolus	Hemochorial	Labyrinthine	Discoid
Cricetidae	Calomys callosus	Hemochorial	Labyrinthine	Discoid
Cricetidae	Arvicola terrestris	Hemochorial	Labyrinthine	Discoid
Ctenodactylidae	Ctenodactylus gundi	Hemochorial	Labyrinthine	Discoid
Cuniculidae	Cuniculus paca	Hemochorial	Labyrinthine	Discoid
Cyclopedidae	Cyclopes didactylus	Hemochorial	Trabecular	Discoid
Cynocephalidae	Cynocephalus volans	Hemochorial	Labyrinthine	Discoid
Dasypodidae	Dasypus novemcinctus	Hemochorial	Villous	Discoid
Dasypodidae	Dasypus hybridus	Hemochorial	Villous	Discoid
Dasypodidae	Chaetophractus villosus	Hemochorial	Villous	Discoid
Dasyproctidae	Dasyprocta leporina	Hemochorial	Labyrinthine	Discoid
Dasyproctidae	Dasyprocta azarae	Hemochorial	Labyrinthine	Discoid
Daubentoniidae	Daubentonia madagascariensis	Epitheliochorial	Villous	Diffuse
Delphinidae	Tursiops truncatus	Epitheliochorial	Villous	Diffuse
Delphinidae	Sotalia fluviatilis	Epitheliochorial	Villous	Diffuse
Delphinidae	Orcinus orca	Epitheliochorial	Villous	Diffuse
Delphinidae	Lissodelphis borealis	Epitheliochorial	Villous	Diffuse
Delphinidae	Cephalorhynchus commersonii	Epitheliochorial	Villous	Diffuse
Dipodidae	Zapus hudsonius	Hemochorial	Labyrinthine	Discoid
Dipodidae	Jaculus jaculus	Hemochorial	Labyrinthine	Discoid
Elephantidae	Loxodonta africana	Endotheliochorial	Labyrinthine	Zonary
Elephantidae	Elephas maximus	Endotheliochorial	Labyrinthine	Zonary
Emballonuridae	Taphozous melanopogon	Endotheliochorial	Labyrinthine	Discoid
Emballonuridae	Saccopteryx bilineata	Endotheliochorial	Labyrinthine	Discoid
Equidae	Equus kiang	Epitheliochorial	Villous	Diffuse
Equidae	Equus grevyi	Epitheliochorial	Villous	Diffuse
Equidae	Equus caballus	Epitheliochorial	Villous	Diffuse
Equidae	Equus burchellii	Epitheliochorial	Villous	Diffuse
Equidae	Equus asinus	Epitheliochorial	Villous	Diffuse
Erethizontidae	Erethizon dorsatum	Hemochorial	Labyrinthine	Discoid
Erinaceidae	Erinaceus europaeus	Hemochorial	Labyrinthine	Discoid
Felidae	Panthera tigris	Endotheliochorial	Labyrinthine	Zonary
Felidae	Panthera leo	Endotheliochorial	Labyrinthine	Zonary
Felidae	Felis catus	Endotheliochorial	Labyrinthine	Zonary
Furipteridae	Furipterus horrens	Hemochorial	Labyrinthine	Discoid
Galagidae	Otolemur crassicaudatus	Epitheliochorial	Villous	Diffuse
Galagidae	Galago senegalensis	Epitheliochorial	Villous	Diffuse
Giraffidae	Okapia johnstoni	Epitheliochorial	Villous	Cotyledonary
Giraffidae	Giraffa camelopardalis	Epitheliochorial	Villous	Cotyledonary
Hippopotamidae	Hippopotamus amphibius	Epitheliochorial	Villous	Diffuse
Hippopotamidae	Hexaprotodon liberiensis	Epitheliochorial	Villous	Diffuse
Hominidae	Pongo pygmaeus	Hemochorial	Villous	Discoid
Hominidae	Pan troglodytes	Hemochorial	Villous	Discoid
Hominidae	Pan paniscus	Hemochorial	Villous	Discoid
Hominidae	Homo sapiens	Hemochorial	Villous	Discoid
Hominidae	Gorilla gorilla	Hemochorial	Villous	Discoid
Hyaenidae	Crocuta crocuta	Hemochorial	Labyrinthine	Zonary
Hystricidae	Hystrix cristata	Hemochorial	Labyrinthine	Discoid
Hystricidae	Hystrix africaeaustralis	Hemochorial	Labyrinthine	Discoid
Hystricidae	Atherurus africanus	Hemochorial	Labyrinthine	Discoid
Indriidae	Propithecus verreauxi	Epitheliochorial	Villous	Diffuse
Indriidae	Indri indri	Epitheliochorial	Villous	Diffuse
Iniidae	Inia geoffrensis	Epitheliochorial	Villous	Diffuse
Lemuridae	Varecia variegata	Epitheliochorial	Villous	Diffuse
Lemuridae	Lemur catta	Epitheliochorial	Villous	Diffuse
Lemuridae	Eulemurfulvus	Epitheliochorial	Villous	Diffuse
Leporidae	Oryctolagus cuniculus	Hemochorial	Labyrinthine	Discoid
Lorisidae	Nycticebus pygmaeus	Epitheliochorial	Villous	Diffuse
Lorisidae	Loris tardigradus	Epitheliochorial	Villous	Diffuse
Macroscelididae	Petrodromus tetradactylus	Hemochorial	Labyrinthine	Discoid
Macroscelididae	Rhynchocyon petersi	Hemochorial	Labyrinthine	Discoid
Macroscelididae	Rhynchocyon chrysopygus	Hemochorial	Labyrinthine	Discoid
Macroscelididae	Elephantulus rufescens	Hemochorial	Labyrinthine	Discoid
Macroscelididae	Elephantulus myurus	Hemochorial	Labyrinthine	Discoid
Manidae	Manis tricuspis	Endotheliochorial	Villous	Diffuse
Megadermatidae	Megaderma lyra	Hemochorial	Labyrinthine	Discoid
Molossidae	Tadarida brasiliensis	Hemochorial	Labyrinthine	Discoid
Molossidae	Molossus ater	Hemochorial	Labyrinthine	Discoid
Molossidae	Chaerephon plicata	Hemochorial	Labyrinthine	Discoid
Monodontidae	Delphinapterus leucas	Epitheliochorial	Villous	Diffuse
Mormoopidae	Pteronotus parnellii	Hemochorial	Labyrinthine	Discoid
Mormoopidae	Pteronotus davyi	Hemochorial	Labyrinthine	Discoid
Mormoopidae	Mormoops megalophylla	Hemochorial	Labyrinthine	Discoid
Muridae	Rattus norvegicus	Hemochorial	Labyrinthine	Discoid
Muridae	Mus musculus	Hemochorial	Labyrinthine	Discoid
Muridae	Meriones shawi	Hemochorial	Labyrinthine	Discoid
Muridae	Bandicota indica	Hemochorial	Labyrinthine	Discoid
Muridae	Acomys cahirinus	Hemochorial	Labyrinthine	Discoid
Myocastoridae	Myocastor coypus	Hemochorial	Labyrinthine	Discoid
Myrmecophagidae	Tamandua tetradactyla	Hemochorial	Trabecular	Discoid
Myrmecophagidae	Myrmecophaga tridactyla	Hemochorial	Trabecular	Discoid
Myzopodidae	Myzopoda aurita	Endotheliochorial	Labyrinthine	Discoid
Natalidae	Natalus tumidirostris	Endotheliochorial	Labyrinthine	Discoid
Ochotonidae	Ochotona princeps	Hemochorial	Labyrinthine	Discoid
Odobenidae	Odobenus rosmarus	Endotheliochorial	Labyrinthine	Zonary
Orycteropodidae	Orycteropus afer	Endotheliochorial	Labyrinthine	Zonary
Otariidae	Zalophus californianus	Endotheliochorial	Labyrinthine	Zonary
Otariidae	Callorhinus ursinus	Endotheliochorial	Labyrinthine	Zonary
Otariidae	Arctocephalus pusillus	Endotheliochorial	Labyrinthine	Zonary
Pedetidae	Pedetes capensis	Hemochorial	Labyrinthine	Discoid
Petromuridae	Petromns typicus	Hemochorial	Labyrinthine	Discoid
Phocidae	Lobodon carcinophagus	Endotheliochorial	Labyrinthine	Zonary
Phocidae	Leptonychotes weddellii	Endotheliochorial	Labyrinthine	Zonary
Phocidae	Hydrurga leptonyx	Endotheliochorial	Labyrinthine	Zonary
Phocoenidae	Phocoena phocoena	Epitheliochorial	Villous	Diffuse
Phyllostomidae	Macrotus californicus	Hemochorial	Labyrinthine	Discoid
Phyllostomidae	Glossophaga soricina	Hemochorial	Labyrinthine	Discoid
Phyllostomidae	Desmodus rotundus	Hemochorial	Labyrinthine	Discoid
Phyllostomidae	Carollia perspicillata	Hemochorial	Labyrinthine	Discoid
Phyllostomidae	Artibeus jamaicensis	Hemochorial	Labyrinthine	Discoid
Platanistidae	Platanista minor	Epitheliochorial	Villous	Diffuse
Platanistidae	Platanista gangetica	Epitheliochorial	Villous	Diffuse
Procaviidae	Procavia capensis	Hemochorial	Labyrinthine	Zonary
Procaviidae	Heterohyrax brucei	Hemochorial	Labyrinthine	Zonary
Procyonidae	Nasua narica	Endotheliochorial	Labyrinthine	Zonary
Pteropodidae	Rousettus leschenaulti	Hemochorial	Labyrinthine	Discoid
Pteropodidae	Pteropus giganteus	Hemochorial	Labyrinthine	Discoid
Pteropodidae	Cynopterus sphinx	Hemochorial	Labyrinthine	Discoid
Rhinocerotidae	Rhinoceros unicornis	Epitheliochorial	Villous	Diffuse
Rhinocerotidae	Diceros bicornis	Epitheliochorial	Villous	Diffuse
Rhinocerotidae	Ceratotherium simum	Epitheliochorial	Villous	Diffuse
Rhinolophidae	Rhinolophus rouxii	Endotheliochorial	Labyrinthine	Discoid
Rhinopomatidae	Rhinopoma hardwickei	Endotheliochorial	Labyrinthine	Discoid
Sciuridae	Xerus inauris	Hemochorial	Labyrinthine	Discoid
Sciuridae	Tamiasciurus hudsonicus	Hemochorial	Labyrinthine	Discoid
Sciuridae	Tamias striatus	Hemochorial	Labyrinthine	Discoid
Sciuridae	Tamias quadrivittatus	Hemochorial	Labyrinthine	Discoid
Sciuridae	Tamias amoenus	Hemochorial	Labyrinthine	Discoid
Sciuridae	Spermophilus tridecemlineatus	Hemochorial	Labyrinthine	Discoid
Sciuridae	Spermophilus richardsonii	Hemochorial	Labyrinthine	Discoid
Sciuridae	Spermophilus lateralis	Hemochorial	Labyrinthine	Discoid
Sciuridae	Spermophilus franklinii	Hemochorial	Labyrinthine	Discoid
Sciuridae	Spermophilus elegans	Hemochorial	Labyrinthine	Discoid
Sciuridae	Spermophilus citellus	Hemochorial	Labyrinthine	Discoid
Sciuridae	Sciurus vulgaris	Hemochorial	Labyrinthine	Discoid
Sciuridae	Sciurus niger	Hemochorial	Labyrinthine	Discoid
Sciuridae	Sciurus carolinensis	Hemochorial	Labyrinthine	Discoid
Sciuridae	Marmota monax	Hemochorial	Labyrinthine	Discoid
Sciuridae	Marmota flaviventris	Hemochorial	Labyrinthine	Discoid
Sciuridae	Glaucomys volans	Hemochorial	Labyrinthine	Discoid
Sciuridae	Funambulus pennantii	Hemochorial	Labyrinthine	Discoid
Sciuridae	Cynomys ludovicianus	Hemochorial	Labyrinthine	Discoid
Sciuridae	Ammospermophilus leucurus	Hemochorial	Labyrinthine	Discoid
Solenodontidae	Solenodon paradoxus	Hemochorial	Labyrinthine	Discoid
Soricidae	Suncus murinus	Hemochorial	Labyrinthine	Discoid
Soricidae	Sorex minutus	Hemochorial	Labyrinthine	Discoid
Soricidae	Sorex fumeus	Hemochorial	Labyrinthine	Discoid
Soricidae	Sorex araneus	Hemochorial	Labyrinthine	Discoid
Soricidae	Blarina brevicauda	Hemochorial	Labyrinthine	Discoid
Suidae	Sus scrofa	Epitheliochorial	Villous	Diffuse
Suidae	Potamochoerus porcus	Epitheliochorial	Villous	Diffuse
Suidae	Phacochoerus africanus	Epitheliochorial	Villous	Diffuse
Talpidae	Talpa europaea	Endotheliochorial	Labyrinthine	Discoid
Talpidae	Scalopus aquaticus	Epitheliochorial	Villous	Zonary
Tapiridae	Tapirus terrestris	Epitheliochorial	Villous	Diffuse
Tapiridae	Tapirus indicus	Epitheliochorial	Villous	Diffuse
Tarsiidae	Tarsius spectrum	Hemochorial	Trabecular	Discoid
Tayassuidae	Catagonus wagneri	Epitheliochorial	Villous	Diffuse
Tenrecidae	Tenrec ecaudatus	Hemochorial	Labyrinthine	Discoid
Tenrecidae	Setifer setosus	Hemochorial	Labyrinthine	Discoid
Tenrecidae	Potamogale velox	Hemochorial	Labyrinthine	Discoid
Tenrecidae	Oryzorictes hova	Hemochorial	Labyrinthine	Discoid
Tenrecidae	Microgale cowani	Hemochorial	Labyrinthine	Discoid
Tenrecidae	Limnogale mergulus	Hemochorial	Labyrinthine	Discoid
Tenrecidae	Hemicentetes semispinosus	Hemochorial	Labyrinthine	Discoid
Tenrecidae	Echinops telfairi	Hemochorial	Labyrinthine	Discoid
Thyropteridae	Thyroptera tricolor	Hemochorial	Labyrinthine	Discoid
Tragulidae	Tragulus javanicus	Epitheliochorial	Villous	Diffuse
Trichechidae	Trichechus inunguis	Endotheliochorial	Labyrinthine	Zonary
Tupaiidae	Urogale everetti	Endotheliochorial	Labyrinthine	Discoid
Tupaiidae	Tupaia tana	Endotheliochorial	Labyrinthine	Discoid
Tupaiidae	Tupaiapicta	Endotheliochorial	Labyrinthine	Discoid
Tupaiidae	Tupaia palawanensis	Endotheliochorial	Labyrinthine	Discoid
Tupaiidae	Tupaia montana	Endotheliochorial	Labyrinthine	Discoid
Tupaiidae	Tupaia minor	Endotheliochorial	Labyrinthine	Discoid
Tupaiidae	Tupaia longipes	Endotheliochorial	Labyrinthine	Discoid
Tupaiidae	Tupaia javanica	Endotheliochorial	Labyrinthine	Discoid
Tupaiidae	Tupaia gracilis	Endotheliochorial	Labyrinthine	Discoid
Tupaiidae	Tupaia glis	Endotheliochorial	Labyrinthine	Discoid
Tupaiidae	Dendrogale murina	Endotheliochorial	Labyrinthine	Discoid
Ursidae	Ursus maritimus	Endotheliochorial	Labyrinthine	Zonary
Ursidae	Ursus arctos	Endotheliochorial	Labyrinthine	Zonary
Ursidae	Ursus americanus	Endotheliochorial	Labyrinthine	Zonary
Ursidae	Melursus ursinus	Endotheliochorial	Labyrinthine	Zonary
Vespertilionidae	Myotis lucifugus	Hemochorial	Labyrinthine	Discoid
Vespertilionidae	Miniopterns schreibersi	Hemochorial	Labyrinthine	Discoid
Viverridae	Viverra civettina	Endotheliochorial	Labyrinthine	Zonary
Viverridae	Paradoxurus hermaphroditus	Endotheliochorial	Labyrinthine	Zonary
Viverridae	Arctictis binturong	Endotheliochorial	Labyrinthine	Zonary
